# Supplementary material for: Escherichia cryptic clade I is an emerging source of human intestinal pathogens
Source: BMC Biol. 2023 Apr 13;21:81. doi: 10.1186/s12915-023-01584-4 (PMC10100065; doi:10.1186/s12915-023-01584-4)
Supplement: Supplementary file 2 — Additional file 2: Table S1. Characteristics of strains used in this study. Table S2. Length of chromosome and plasmids in cryptic clade I strains in which the genome sequence was compldetely determined. Table S3. Alignment coverages of the completely sequenced C-I phages and plasmids encoding major virulence genes with the scaffold sequences of the C-I strains. Table S4. List of the nucleotide sequences of the major virulence genes used in this study. Table S5. List of the nucleotide sequences of E. coli virulence genes used in this study. [file 12915_2023_1584_MOESM2_ESM.xlsx]

## Sheet: TableS1
Table S1. Characteristics of strains used in this study
ID	Name	Clade/Phylogroup/Species		Source Details	Source Category	Collection Year	Country	Continent	Clermont Type (Enterobase)		Data source	Accession No.			Assembly Stats			CheckM			Serotype	Conservation of hallmark virulence genes [absence (0), presence (1) in read mapping only (blue), blast only (yellow) and both (read)															Scaffold-based conservation of other virulence genes [absence (0), presence (1), no data (.)]
		this study	Enterobase						ClermonTyping	EzClermont		Illumina short read	Enterobase	NCBI (Nucleotide)	Total scaffold length	Longest scaffold length	No. of scafolds	Completeness	Contamination	Strain heterogeneity		raw read data	stx1a	stx1c	stx2a	stx2b	stx2c	stx2g	elt1	elt2a	elt2c	esta1	esta4	esta5	estb1	eaeA_theta	aap	aatA	aggR	cdt-IA	cdt-IIIA	cdt-IVA	cdt-VA	cnf2	ealA	eatA	ecf1	ehxA	espP
10290	10290	clade I		bloody diarrhea, feces	Human	2002-09-21	Japan	Asia			this study	DRA013955			5851554	5486912	6	100	0.11	0	OG7 (O2/O50):H25	available	0	0	1	0	0	0	0	1	0	0	1	0	0	0	0	0	0	0	0	0	0	0	1	1	0	0	1
EC05-109	EC05-109	clade I		diarrhea, feces	Human	2005	Japan	Asia			this study	DRA013955			5067071	340173	67	99.97	0.27	25	ONT:H45	available	0	0	0	0	0	0	0	0	0	0	0	0	0	0	0	0	0	0	0	0	0	0	0	0	0	0	0
ESC_AA7946AA	PNUSAE000842	clade I	Escherichia coli				United States	North America	cladeI	A	Enterobase	SRR2120919	ESC_AA7946AA		5186973	493067	144	99.97	0.11	0	OG9 (O17/O44/O73/O77/O106):H45	available	0	0	1	0	0	0	0	0	0	0	0	0	0	0	0	0	0	0	0	0	0	0	0	0	0	1	1
ESC_AA8116AA	PNUSAE000546	clade I	Escherichia coli				United States	North America	cladeI	A	Enterobase	SRR2095948	ESC_AA8116AA		5128231	627892	107	99.97	0.11	0	OG9 (O17/O44/O73/O77/O106):H45	available	0	0	1	0	0	0	0	0	0	0	0	0	0	0	0	0	0	0	0	0	0	0	0	0	0	1	1
ESC_AA8317AA	PNUSAE000644	clade I	Escherichia coli				United States	North America	cladeI	A	Enterobase	SRR2056416	ESC_AA8317AA		5125563	628054	125	99.97	0.11	0	OG9 (O17/O44/O73/O77/O106):H45	available	0	0	1	0	0	0	0	0	0	0	0	0	0	0	0	0	0	0	0	0	0	0	0	0	0	1	1
ESC_AA8366AA	PNUSAE000485	clade I	Escherichia coli				United States	North America	cladeI	A	Enterobase	SRR2056392	ESC_AA8366AA		5171762	628054	112	99.97	0.11	0	OG9 (O17/O44/O73/O77/O106):H45	available	0	0	1	0	0	0	0	0	0	0	0	0	0	0	0	0	0	0	0	0	0	0	0	0	0	1	1
ESC_BA0737AA	2010C-4907	clade I	Escherichia coli				United States	North America	cladeI	cryptic	Enterobase	SRR1999997	ESC_BA0737AA		5303303	303202	138	99.95	0.11	0	ONT:H25	available	0	0	0	0	0	1	0	0	0	0	1	0	0	0	0	0	0	0	0	0	0	0	0	1	0	1	1
ESC_BA0996AA	89-3506	clade I	Escherichia coli				United States	North America	cladeI	E	Enterobase	SRR1999106	ESC_BA0996AA		5431970	5178386	3	99.97	0.93	63.64	O126:H27	available	1	0	0	0	0	0	0	0	0	0	0	0	0	0	0	0	0	0	1	0	0	1	0	0	0	0	0
ESC_BA1797AA	PNUSAE000377	clade I	Escherichia coli				United States	North America	cladeI	A	Enterobase	SRR1922553	ESC_BA1797AA		5341899	313213	216	99.97	0.11	0	OG9 (O17/O44/O73/O77/O106):H45	available	1	0	0	0	0	0	0	0	0	0	0	0	0	0	0	0	0	0	0	0	0	0	0	0	0	1	1
ESC_BA4450AA	4034-sc-1872545	clade I	Escherichia coli						cladeI	E	Enterobase	ERR568869	ESC_BA4450AA		5716986	484407	352	99.97	1.45	9.09	ONT:H45	available	0	0	0	0	0	0	0	0	0	0	0	0	0	0	0	0	0	0	0	0	0	0	0	0	0	0	0
ESC_BA8183AA	AZ-TG73415	clade I	Escherichia coli	Chicken Breast Tenderloins	livestock	2013	United States	North America	cladeI	EC_control_fail	Enterobase	SRR1263925	ESC_BA8183AA		5118049	704707	77	99.97	0.43	0	O51:H45	available	0	0	0	0	0	0	0	0	0	0	0	0	0	0	0	0	0	0	0	0	0	0	0	0	0	0	0
ESC_BA8211AA	AZ-TG73387	clade I	Escherichia coli	Whole Chicken Breast	livestock	2013	United States	North America	cladeI	U/cryptic	Enterobase	SRR1220764	ESC_BA8211AA		5242926	677170	143	99.97	0.52	0	O10:H45	available	0	0	0	0	0	0	0	0	0	0	0	0	0	0	0	0	0	0	0	0	0	0	0	0	0	0	0
ESC_BA8463AA	2-011-08_S1_C1	clade I	Escherichia coli	Homo sapiens; stool	Human	2009	Tanzania	Africa	cladeI	E	Enterobase	SRR1186710	ESC_BA8463AA		5204881	346509	234	99.97	0.21	0	ONT:H45	available	0	0	0	0	0	0	0	0	0	0	0	0	0	0	1	0	0	0	0	0	0	0	0	0	0	0	0
ESC_BA8472AA	2-156-04_S3_C2	clade I	Escherichia coli	stool; Homo sapiens	Human	2009	Tanzania	Africa	cladeI	E	Enterobase	SRR1186682	ESC_BA8472AA		4867581	1232070	74	99.97	0.27	0	O8:H33	available	0	0	0	0	0	0	0	0	0	0	0	0	0	0	0	0	0	0	0	0	0	0	0	0	0	0	0
ESC_BA8623AA	AZ-TG60783	clade I	Escherichia coli	packaged whole turkey	livestock	2013	United States	North America	cladeI	E	Enterobase	SRR1185784	ESC_BA8623AA		5293566	951003	96	99.97	0.24	0	O33:H5	available	0	0	0	0	0	0	0	0	0	0	0	0	0	0	0	0	0	0	0	0	0	0	0	0	0	0	0
ESC_BA9468AA	TW11930	clade I		Human	Human		Guinea-Bissau	Africa	cladeI	A	Enterobase	ERR273783	ESC_BA9468AA		4286372	150045	255	99.79	0.1	50	ONT:HNT	available	0	0	0	0	0	0	0	0	0	0	0	0	0	0	0	0	0	0	0	0	0	0	0	0	0	0	0
ESC_BA9472AA	Escherichia_TW15838-sc-2012-12-20T14:45:42Z-1530540	clade I							cladeI	cryptic	Enterobase	ERR273779	ESC_BA9472AA		5402632	246405	282	100	0.11	0	OG7 (O2/O50):H45	available	1	0	1	0	0	0	0	0	0	0	1	1	0	0	0	0	0	0	0	0	0	0	0	0	0	1	0
ESC_BA9482AA	Escherichia_TW15842-sc-2012-12-20T14:45:34Z-1530530	clade I	Escherichia coli						cladeI	cryptic	Enterobase	ERR273769	ESC_BA9482AA		5397400	441560	295	99.97	0.04	0	O8:H25	available	0	0	0	0	0	0	0	0	0	0	0	0	0	0	0	0	0	0	0	0	0	0	0	0	0	0	0
ESC_BA9484AA	TW15829	clade I	Escherichia coli						cladeI	A	Enterobase	ERR273767	ESC_BA9484AA		5108321	687874	80	99.82	0.25	0	OG9 (O17/O44/O73/O77/O106):H45	available	0	0	0	0	0	0	0	0	0	0	0	0	0	0	0	0	0	0	0	0	0	0	0	0	0	0	0
ESC_CA0512AA	E 1642	clade I	Escherichia coli						cladeI	E	Enterobase	ERR119540	ESC_CA0512AA		5263819	657647	130	99.97	0.41	0	ONT:H31	available	0	0	0	0	0	0	1	0	0	1	0	0	0	0	0	0	0	0	0	0	0	0	0	0	0	0	0
ESC_CA0576AA	E 1169	clade I	Escherichia coli						cladeI	A	Enterobase	ERR119476	ESC_CA0576AA		5242599	879981	150	99.97	0.53	20	OG9 (O17/O44/O73/O77/O106):H45	available	0	0	0	0	0	0	1	0	0	1	0	0	0	0	0	0	0	0	0	0	0	0	0	0	0	0	0
ESC_CA0580AA	E 1072	clade I	Escherichia coli						cladeI	A	Enterobase	ERR119472	ESC_CA0580AA		5308619	673767	156	99.97	0.59	14.29	OG9 (O17/O44/O73/O77/O106):H45	available	0	0	0	0	0	0	1	0	0	1	0	0	0	0	0	0	0	0	0	0	0	0	0	0	0	0	0
ESC_CA0726AA	E_151	clade I	Escherichia coli						cladeI	A	Enterobase	ERR054685	ESC_CA0726AA		5078381	542514	120	99.97	0.41	0	OG9 (O17/O44/O73/O77/O106):H45	available	0	0	0	0	0	0	1	0	0	1	0	0	0	0	0	0	0	0	0	0	0	0	0	0	0	0	0
ESC_CA2762AA	PNUSAE000587	clade I	Escherichia coli				United States	North America	cladeI	A	Enterobase	SRR2559430	ESC_CA2762AA		5171768	628054	117	99.97	0.11	0	O17:H45	available	0	0	1	0	0	0	0	0	0	0	0	0	0	0	0	0	0	0	0	0	0	0	0	0	0	1	1
ESC_CA3474AA	PNUSAE001183	clade I	Escherichia coli				United States	North America	cladeI	E	Enterobase	SRR2155434	ESC_CA3474AA		5333307	276493	156	99.97	0.04	0	ONT:H27	available	1	0	0	0	0	0	0	0	0	0	0	0	0	0	0	0	0	0	1	0	0	1	0	0	0	0	1
ESC_CA3779AA	AA091	clade I	Escherichia coli	Porcine; Feces	livestock	1982	South Korea	Asia	cladeI	E	Enterobase	ERR1010280	ESC_CA3779AA		4877689	697480	74	99.97	0.1	0	O37:H5	available	0	0	0	0	0	0	0	0	0	0	0	0	0	0	0	0	0	0	0	0	0	0	0	0	0	0	0
ESC_CA3868AA	AA002	clade I	Escherichia coli	Poultry	livestock	1972	India	Asia	cladeI	E	Enterobase	ERR1010191	ESC_CA3868AA		5445208	439080	148	99.97	0.21	0	O8:H24	available	0	0	0	0	0	0	0	0	0	0	0	0	0	0	0	0	0	0	0	0	0	0	0	0	0	0	0
ESC_CA4009AA	KCJ1256	clade I	Escherichia coli	Bos taurus; Feces	livestock	2012	United States	North America	cladeI	E	Enterobase	SRR2914463	ESC_CA4009AA		5493180	282981	220	99.97	0.36	0	ONT:H45	available	0	0	0	0	0	0	0	1	0	0	0	0	0	0	0	0	0	0	0	0	0	0	1	1	0	0	1
ESC_CA4275AA	PNUSAE001693	clade I	Escherichia coli				United States	North America	cladeI	A	Enterobase	SRR2982194	ESC_CA4275AA		5134835	279550	186	99.97	0.11	0	OG9 (O17/O44/O73/O77/O106):H45	available	0	0	0	0	1	0	0	0	0	0	0	0	0	0	0	0	0	0	0	0	0	0	0	0	0	1	1
ESC_CA4302AA	PNUSAE001722	clade I	Escherichia coli				United States	North America	cladeI	A	Enterobase	SRR2982155	ESC_CA4302AA		5210134	461945	124	99.97	0.11	0	OG9 (O17/O44/O73/O77/O106):H45	available	0	0	1	0	0	0	0	0	0	0	0	0	0	0	0	0	0	0	0	0	0	0	0	0	0	1	1
ESC_CA4845AA	TX-ACB1500629	clade I	Escherichia coli	Homo sapiens; Stool	Human	2015	United States	North America	cladeI	E	Enterobase	SRR2993380	ESC_CA4845AA		5096559	315807	132	99.97	0.04	0	ONT:H27	available	1	0	0	0	0	0	0	0	0	0	0	0	0	0	0	0	0	0	0	0	0	0	0	0	0	0	0
ESC_CA4927AA	SAP655	clade I	Escherichia coli						cladeI	E	Enterobase	ERR1163311	ESC_CA4927AA		5231227	326508	142	99.97	0.2	0	O15:H16	available	0	0	0	0	0	0	0	0	0	0	0	0	0	0	0	0	0	0	0	0	0	0	0	0	0	0	0
ESC_CA5015AA	PNUSAE001666	clade I	Escherichia coli				United States	North America	cladeI	A	Enterobase	SRR3040454	ESC_CA5015AA		5046535	485929	89	99.97	0.11	0	OG9 (O17/O44/O73/O77/O106):H45	available	0	0	1	0	0	0	0	0	0	0	0	0	0	0	0	0	0	0	0	0	0	0	0	0	0	0	0
ESC_CA8116AA	2015EL-1224CT1	clade I	Escherichia coli				United States	North America	cladeI	cryptic	Enterobase	SRR3231643	ESC_CA8116AA		5320792	379167	158	100	0.16	0	OG7 (O2/O50):H45	available	1	0	0	0	0	0	0	0	0	0	1	1	0	0	0	0	0	0	0	0	0	0	0	0	0	1	0
ESC_CA8117AA	2015EL-1202W2	clade I	Escherichia coli				United States	North America	cladeI	cryptic	Enterobase	SRR3231642	ESC_CA8117AA		5334298	379815	154	100	0.16	0	OG7 (O2/O50):H45	available	1	0	0	0	0	0	0	0	0	0	1	1	0	0	0	0	0	0	0	0	0	0	0	0	0	1	0
ESC_CA8303AA	2015C-3820	clade I	Escherichia coli				United States	North America	cladeI	A	Enterobase	SRR3290153	ESC_CA8303AA		5147706	388836	106	99.97	0.41	0	OG9 (O17/O44/O73/O77/O106):H45	available	0	0	1	0	0	0	0	0	0	0	0	0	0	0	0	0	0	0	0	0	0	0	0	0	0	1	1
ESC_CA8353AA	2015C-3369	clade I	Escherichia coli				United States	North America	cladeI	E	Enterobase	SRR3290442	ESC_CA8353AA		5277860	717868	112	99.97	0.09	0	O126:H27	available	0	1	0	0	0	0	0	0	0	0	0	0	0	0	0	0	0	0	0	0	0	0	0	0	0	0	1
ESC_CA8380AA	2015C-3515	clade I	Escherichia coli				United States	North America	cladeI	E	Enterobase	SRR3290739	ESC_CA8380AA		5284095	717916	103	99.97	0.09	0	O126:H27	available	1	0	0	0	0	0	0	0	0	0	0	0	0	0	0	0	0	0	0	0	0	0	0	0	0	0	1
ESC_CA9878AA	PNUSAE002569	clade I	Escherichia coli				United States	North America	cladeI	A	Enterobase	SRR3372131	ESC_CA9878AA		5193687	1103560	112	99.97	0.11	0	OG9 (O17/O44/O73/O77/O106):H45	available	0	0	1	0	1	0	0	0	0	0	0	0	0	0	0	0	0	0	0	0	0	0	0	0	0	1	1
ESC_CA9943AA	PNUSAE002738	clade I	Escherichia coli				United States	North America	cladeI	A	Enterobase	SRR3371917	ESC_CA9943AA		5183740	352394	137	99.97	0.11	0	OG9 (O17/O44/O73/O77/O106):H45	available	0	0	0	0	1	0	0	0	0	0	0	0	0	0	0	0	0	0	0	0	0	0	0	0	0	1	1
ESC_DA1368AA	PNUSAE002986	clade I	Escherichia coli				United States	North America	cladeI	A	Enterobase	SRR3536650	ESC_DA1368AA		5068518	1243719	68	99.97	0.11	0	OG9 (O17/O44/O73/O77/O106):H45	available	0	0	1	0	0	0	0	0	0	0	0	0	0	0	0	0	0	0	0	0	0	0	0	0	0	1	0
ESC_DA2383AA	PNUSAE003173	clade I	Escherichia coli				United States	North America	cladeI	A	Enterobase	SRR3586870	ESC_DA2383AA		5176366	651024	114	99.97	0.11	0	OG9 (O17/O44/O73/O77/O106):H45	available	0	0	1	0	0	0	0	0	0	0	0	0	0	0	0	0	0	0	0	0	0	0	0	0	0	1	1
ESC_DA2725AA	RH14002256	clade I	Escherichia coli			2014	United Kingdom	Europe	cladeI	A	Enterobase	NA	ESC_DA2725AA		5257892	506554	101	99.97	0.25	0	O10:H52	not available	0	0	0	0	0	0	0	0	0	0	0	0	0	0	0	0	0	0	0	0	0	0	0	0	0	0	0
ESC_DA3032AA	70721293	clade I			Human		Germany	Europe	cladeI	E	Enterobase	NA	ESC_DA3032AA		5206072	199458	247	99.07	0.04	0	ONT:H30	not available	0	0	0	0	0	0	0	0	0	0	0	0	0	0	0	0	0	0	0	0	0	0	0	0	0	0	0
ESC_DA3055AA	PNUSAE003257	clade I	Escherichia coli				United States	North America	cladeI	E	Enterobase	SRR3642538	ESC_DA3055AA		5458140	424456	146	99.97	0.04	0	O126:H27	available	1	0	0	0	0	0	0	0	0	0	0	0	0	0	0	0	0	0	1	0	0	1	0	0	0	0	1
ESC_DA3607AA	0000-0057-9420	clade I	Escherichia coli	blood; Homo sapiens; Age: 70; male	Human	2014			cladeI	E	Enterobase	SRR3588897	ESC_DA3607AA		5097671	401595	103	99.97	0.21	0	ONT:H45	available	0	0	0	0	0	0	0	0	0	0	0	0	0	0	0	0	0	0	0	0	0	0	0	0	0	0	0
ESC_DA4917AA	PNUSAE001940	clade I	Escherichia coli				United States	North America	cladeI	A	Enterobase	SRR3068744	ESC_DA4917AA		5189950	628060	105	99.97	0.11	0	O10:HNT	available	0	0	1	0	0	0	0	0	0	0	0	0	0	0	0	0	0	0	0	0	0	0	0	0	0	1	1
ESC_DA4977AA	PNUSAE001845	clade I	Escherichia coli				United States	North America	cladeI	A	Enterobase	SRR3068684	ESC_DA4977AA		5161585	490115	83	99.97	0.11	0	OG9 (O17/O44/O73/O77/O106):H45	available	0	0	1	0	0	0	0	0	0	0	0	0	0	0	0	0	0	0	0	0	0	0	0	0	0	1	1
ESC_DA6634AA	SAMPLE_WTCHG_207707_226	clade I	Escherichia coli						cladeI	E	Enterobase	ERR1055856	ESC_DA6634AA		5631024	331072	267	99.67	0.78	0	ONT:H45	available	0	0	0	0	0	0	0	0	0	0	0	0	0	0	0	0	0	0	0	0	0	0	0	0	0	0	0
ESC_DA6650AA	SAMPLE_WTCHG_207707_210	clade I	Escherichia coli						cladeI	E	Enterobase	ERR1055840	ESC_DA6650AA		5814004	333928	332	99.97	0.6	0	O15:H16	available	0	0	0	0	0	0	0	0	0	0	0	0	0	0	0	0	0	0	0	0	0	0	0	0	0	0	0
ESC_DA7429AA	E16-sc-2235877	clade I	Escherichia coli						cladeI	E	Enterobase	ERR987300	ESC_DA7429AA		4879418	399533	127	99.97	0.21	0	ONT:H45	available	0	0	0	0	0	0	0	0	0	0	0	0	0	0	0	0	0	0	0	0	0	0	0	0	0	0	0
ESC_DA7430AA	E07-sc-2235874	clade I	Escherichia coli						cladeI	E	Enterobase	ERR987299	ESC_DA7430AA		4913998	346368	105	99.97	0.36	25	ONT:H45	available	0	0	0	0	0	0	0	0	0	0	0	0	0	0	0	0	0	0	0	0	0	0	0	0	0	0	0
ESC_DA7811AA	C4_Ck-sc-2273674	clade I	Escherichia coli						cladeI	E	Enterobase	ERR948848	ESC_DA7811AA		5363823	433319	138	96.63	0.2	0	O15:H16	available	0	0	0	0	0	0	0	0	0	0	0	0	0	0	0	0	0	0	0	0	0	0	0	0	0	0	0
ESC_EA0799AA	PNUSAE003233	clade I	Escherichia coli				United States	North America	cladeI	A	Enterobase	SRR3887377	ESC_EA0799AA		5205806	1253378	88	99.97	0.11	0	OG9 (O17/O44/O73/O77/O106):H45	available	0	0	1	0	0	0	0	0	0	0	0	0	0	0	0	0	0	0	0	0	0	0	0	0	0	1	1
ESC_EA1676AA	PNUSAE003635	clade I	Escherichia coli				United States	North America	cladeI	A	Enterobase	SRR3956987	ESC_EA1676AA		5121313	628054	98	99.97	0.41	0	OG9 (O17/O44/O73/O77/O106):H45	available	0	0	0	0	1	0	0	0	0	0	0	0	0	0	0	0	0	0	0	0	0	0	0	0	0	1	1
ESC_EA2229AA	C2-118	clade I		Gallus gallus, Unspecified Meat	livestock	2013	Australia	Oceania	cladeI	E	Enterobase	NA	ESC_EA2229AA		5963944	119190	638	99.97	0.7	0	O15:H16	not available	0	0	0	0	0	0	0	0	0	0	0	0	0	0	0	0	0	0	0	0	0	0	0	0	0	0	0
ESC_EA2230AA	A3-55	clade I		Gallus gallus, Unspecified Meat	livestock	2014	Australia	Oceania	cladeI	E	Enterobase	NA	ESC_EA2230AA		5582288	246242	289	99.97	0.72	0	O15:H16	not available	0	0	0	0	0	0	0	0	0	0	0	0	0	0	0	0	0	0	0	0	0	0	0	0	0	0	0
ESC_EA2231AA	C2-64	clade I		Gallus gallus, Unspecified Meat	livestock	2013	Australia	Oceania	cladeI	E	Enterobase	NA	ESC_EA2231AA		5962377	270999	494	99.97	0.7	0	O15:H16	not available	0	0	0	0	0	0	0	0	0	0	0	0	0	0	0	0	0	0	0	0	0	0	0	0	0	0	0
ESC_EA2232AA	C2-119	clade I		Gallus gallus, Unspecified Meat	livestock	2013	Australia	Oceania	cladeI	E	Enterobase	NA	ESC_EA2232AA		5607339	138318	436	99.97	0.83	14.29	O15:H16	not available	0	0	0	0	0	0	0	0	0	0	0	0	0	0	0	0	0	0	0	0	0	0	0	0	0	0	0
ESC_EA2233AA	E4962	clade I		Aquatic Animal, Water/River	Wild Animal	2013	Australia	Oceania	cladeI	C	Enterobase	NA	ESC_EA2233AA		4871301	154428	164	99.97	0.14	0	ONT:HNT	not available	0	0	0	0	0	0	0	0	0	0	0	0	0	0	0	0	0	0	0	0	0	0	0	0	0	0	0
ESC_EA2234AA	E7519	clade I		Aquatic Animal, Water/River	Wild Animal	2013	Australia	Oceania	cladeI	A	Enterobase	NA	ESC_EA2234AA		5251772	133210	287	99.97	0.58	0	ONT:H45	not available	0	0	0	0	0	0	0	0	0	0	0	0	0	0	0	0	0	0	0	0	0	0	0	0	0	0	0
ESC_EA2235AA	E4124	clade I		Aquatic Animal, Water/River	Wild Animal	2013	Australia	Oceania	cladeI	A	Enterobase	NA	ESC_EA2235AA		5008205	350722	98	99.97	0.26	0	OG9 (O17/O44/O73/O77/O106):H45	not available	0	0	0	0	0	0	0	0	0	0	0	0	0	0	0	0	0	0	0	0	0	0	0	0	0	0	0
ESC_EA2236AA	H009	clade I		Blood	Human	2002	Australia	Oceania	cladeI	A	Enterobase	NA	ESC_EA2236AA		5327745	390743	156	99.52	0.17	0	O15:H45	not available	0	0	0	0	0	0	0	0	0	0	0	0	0	0	0	0	0	0	0	0	0	0	0	0	0	0	0
ESC_EA2237AA	H384	clade I		Faecal	Human	2002	Australia	Oceania	cladeI	A	Enterobase	NA	ESC_EA2237AA		5189013	207092	244	99.97	0.41	0	OG9 (O17/O44/O73/O77/O106):H45	not available	0	0	0	0	0	0	0	0	0	0	0	0	0	0	0	0	0	0	0	0	0	0	0	0	0	0	0
ESC_EA2238AA	H442	clade I		Faecal	Human	2002	Australia	Oceania	cladeI	A	Enterobase	NA	ESC_EA2238AA		4905108	1119296	55	99.97	0.26	0	OG9 (O17/O44/O73/O77/O106):H45	not available	0	0	0	0	0	0	0	0	0	0	0	0	0	0	0	0	0	0	0	0	0	0	0	0	0	0	0
ESC_EA2240AA	W2-89	clade I		Gallus gallus, Unspecified Meat	livestock	2014	Australia	Oceania	cladeI	E	Enterobase	NA	ESC_EA2240AA		5359133	201180	297	99.97	0.49	0	O15:H16	not available	0	0	0	0	0	0	0	0	0	0	0	0	0	0	0	0	0	0	0	0	0	0	0	0	0	0	0
ESC_EA2555AA	MOD1-EC6021	clade I	Escherichia coli	Reptile, feces	Wild Animal	2010	United States	North America	cladeI	E	Enterobase	SRR3988020	ESC_EA2555AA		5458748	410309	135	99.97	0.04	0	O126:H27	available	0	0	0	0	0	0	0	0	0	0	0	0	0	0	0	0	0	0	1	0	0	1	0	0	0	0	1
ESC_EA2685AA	MOD1-EC5990	clade I	Escherichia coli	Bovine, milk	livestock	2010	United States	North America	cladeI	A	Enterobase	SRR3987742	ESC_EA2685AA		5105338	470880	98	99.97	0.11	0	OG9 (O17/O44/O73/O77/O106):H45	available	0	0	0	0	0	0	0	0	0	0	0	0	0	0	0	0	0	0	0	0	0	0	0	0	0	0	0
ESC_EA3085AA	MOD1-EC5189	clade I	Escherichia coli	avian, sea gull_Feces	Wild Animal	1993	United States	North America	cladeI	E	Enterobase	SRR3993806	ESC_EA3085AA		5078223	518585	94	99.97	0.17	0	ONT:H18	available	0	0	0	0	0	0	0	0	0	0	0	0	0	0	0	0	0	0	0	0	0	0	0	0	0	0	0
ESC_EA3505AA	PNUSAE003828	clade I	Escherichia coli				United States	North America	cladeI	A	Enterobase	SRR4018036	ESC_EA3505AA		5208372	630028	112	99.37	0.11	0	OG9 (O17/O44/O73/O77/O106):H45	available	0	0	1	0	0	0	0	0	0	0	0	0	0	0	0	0	0	0	0	0	0	0	0	0	0	1	1
ESC_EA4003AA	0000-0057-9432	clade I	Escherichia coli	blood; Homo sapiens; Age: 70; male	Human	2014	United States	North America	cladeI	E	Enterobase	SRR3932419	ESC_EA4003AA		5099176	502279	85	99.97	0.21	0	ONT:H45	available	0	0	0	0	0	0	0	0	0	0	0	0	0	0	0	0	0	0	0	0	0	0	0	0	0	0	0
ESC_EA4018AA	CFSAN046743	clade I	Escherichia coli	Plant, Spinach	Environment	2012	United States	North America	cladeI	A	Enterobase	SRR3931263	ESC_EA4018AA		5145351	361412	168	99.97	0.11	0	OG9 (O17/O44/O73/O77/O106):H45	available	0	0	1	0	1	0	0	0	0	0	0	0	0	0	0	0	0	0	0	0	0	0	0	0	0	1	1
ESC_EA4019AA	CFSAN046742	clade I	Escherichia coli	Plant, Spinach	Environment	2012	United States	North America	cladeI	A	Enterobase	SRR3931262	ESC_EA4019AA		5143114	599597	174	99.97	0.11	0	OG9 (O17/O44/O73/O77/O106):H45	available	0	0	0	0	1	0	0	0	0	0	0	0	0	0	0	0	0	0	0	0	0	0	0	0	0	1	1
ESC_EA4020AA	CFSAN046741	clade I	Escherichia coli	Plant, Spinach	Environment	2012	United States	North America	cladeI	A	Enterobase	SRR3931261	ESC_EA4020AA		5143950	599597	181	99.97	0.11	0	OG9 (O17/O44/O73/O77/O106):H45	available	0	0	1	0	1	0	0	0	0	0	0	0	0	0	0	0	0	0	0	0	0	0	0	0	0	1	1
ESC_EA4029AA	CFSAN046733	clade I	Escherichia coli	Plant, Spinach	Environment	2012	United States	North America	cladeI	A	Enterobase	SRR3931252	ESC_EA4029AA		5146435	602914	107	99.97	0.11	0	OG9 (O17/O44/O73/O77/O106):H45	available	0	0	1	0	0	0	0	0	0	0	0	0	0	0	0	0	0	0	0	0	1	0	0	0	0	1	1
ESC_EA4164AA	CFSAN046647	clade I	Escherichia coli	Plant, Spinach	Environment	2008	United States	North America	cladeI	A	Enterobase	SRR3929492	ESC_EA4164AA		5230109	599122	100	99.97	0.11	0	OG9 (O17/O44/O73/O77/O106):H45	available	1	0	1	0	0	0	0	0	0	0	0	0	0	0	0	0	0	0	0	0	0	0	0	0	0	1	1
ESC_EA4166AA	CFSAN046645	clade I	Escherichia coli	Bagged Lettuce	Environment	2008	United States	North America	cladeI	A	Enterobase	SRR3929490	ESC_EA4166AA		5227697	563739	105	99.97	0.11	0	OG9 (O17/O44/O73/O77/O106):H45	available	1	0	1	0	0	0	0	0	0	0	0	0	0	0	0	0	0	0	0	0	0	0	0	0	0	1	1
ESC_EA4684AA	PNUSAE004245	clade I	Escherichia coli				United States	North America	cladeI	A	Enterobase	SRR4113415	ESC_EA4684AA		5167685	1117541	105	99.97	0.11	0	OG9 (O17/O44/O73/O77/O106):H45	available	0	0	1	0	0	0	0	0	0	0	0	0	0	0	0	0	0	0	0	0	0	0	0	0	0	1	1
ESC_EA4815AA	143	clade I				2012	United States	North America	cladeI	A	Enterobase	NA	ESC_EA4815AA		5003364	714593	55	99.97	0.14	0	OG9 (O17/O44/O73/O77/O106):H45	not available	0	0	0	0	0	0	0	0	0	0	0	0	0	0	0	0	0	0	0	0	0	0	0	0	0	0	0
ESC_EA4816AA	495	clade I	Escherichia coli			2012	United States	North America	cladeI	A	Enterobase	NA	ESC_EA4816AA		5071306	718709	52	99.97	0.62	14.29	OG9 (O17/O44/O73/O77/O106):H45	not available	0	0	0	0	0	0	0	0	0	0	0	0	0	0	0	0	0	0	0	0	0	0	0	0	0	0	0
ESC_EA5024AA	2015C-4416	clade I	Escherichia coli	Soil/Dust, Stool	Environment	2014	United States	North America	cladeI	A	Enterobase	SRR4176516	ESC_EA5024AA		5132858	577082	86	99.97	0.11	0	OG9 (O17/O44/O73/O77/O106):H45	available	0	0	1	0	0	0	0	0	0	0	0	0	0	0	0	0	0	0	0	0	0	0	0	0	0	1	1
ESC_EA6222AA	MOD1-EC3583	clade I	Escherichia coli	feces Sow, Sus scrofa, Companion Animal	Companion Animal	2014	United States	North America	cladeI	E	Enterobase	SRR4294980	ESC_EA6222AA		5094270	286933	146	99.97	0.04	0	O98:H5	available	0	0	0	0	0	0	0	0	0	0	0	0	1	0	0	0	0	0	0	0	0	0	0	0	0	0	0
ESC_EA6597AA	317fdca0-fa7c-11e5-ae86-3c4a9275d6c8	clade I	Escherichia coli						cladeI	E	Enterobase	ERR1609402	ESC_EA6597AA		5530142	476681	172	99.97	0.49	0	O102:H51	available	0	0	0	0	0	0	0	0	0	0	0	0	0	0	0	0	0	0	0	0	0	0	0	0	0	0	0
ESC_EA7326AA	807c32e0-fa7c-11e5-aecb-3c4a9275d6c8	clade I	Escherichia coli						cladeI	C	Enterobase	ERR1622818	ESC_EA7326AA		5404674	431433	162	99.97	0.18	0	OG8 (O107/O117):H42	available	0	0	0	0	0	0	0	0	0	0	0	0	0	0	0	0	0	0	0	0	0	0	0	0	0	0	0
ESC_EA7410AA	69aa3800-fa7c-11e5-aecb-3c4a9275d6c8	clade I	Escherichia coli						cladeI	E	Enterobase	ERR1622734	ESC_EA7410AA		5046888	403142	112	99.07	0.06	0	ONT:H30	available	0	0	0	0	0	0	0	0	0	0	0	0	0	0	0	0	0	0	0	0	0	0	0	0	0	0	0
ESC_EA7547AA	28f65870-fa7c-11e5-8812-3c4a9275d6c8	clade I	Escherichia coli						cladeI	E	Enterobase	ERR1622597	ESC_EA7547AA		5623035	532396	159	99.97	0.54	0	OG11 (O153/O178): H16	available	0	0	0	0	0	0	0	0	0	0	0	0	0	0	0	0	0	0	0	0	0	0	0	0	0	0	0
ESC_EA7605AA	172641a0-fa7c-11e5-8812-3c4a9275d6c8	clade I	Escherichia coli						cladeI	E	Enterobase	ERR1622539	ESC_EA7605AA		5485284	534618	132	99.97	0.49	0	OG11 (O153/O178):H16	available	0	0	0	0	0	0	0	0	0	0	0	0	0	0	0	0	0	0	0	0	0	0	0	0	0	0	0
ESC_EA7784AA	1e436490-fa7c-11e5-9ab9-3c4a9275d6c8	clade I	Escherichia coli						cladeI	E	Enterobase	ERR1622360	ESC_EA7784AA		5825841	476681	321	99.97	0.49	0	O102:H51	available	0	0	0	0	0	0	0	0	0	0	0	0	0	0	0	0	0	0	0	0	0	0	0	0	0	0	0
ESC_EA7921AA	2b6cd6b0-fa7c-11e5-8060-3c4a9275d6c8	clade I	Escherichia coli						cladeI	E	Enterobase	ERR1622223	ESC_EA7921AA		5009778	287339	128	99.07	0.09	0	O8:H48	available	0	0	0	0	0	0	0	0	0	0	0	0	0	0	0	0	0	0	0	0	0	0	0	0	0	0	0
ESC_EA7932AA	27d2c000-fa7c-11e5-8060-3c4a9275d6c8	clade I	Escherichia coli						cladeI	EC_control_fail	Enterobase	ERR1622212	ESC_EA7932AA		5405007	483842	156	99.97	0.43	0	O15:H45	available	0	0	0	0	0	0	0	0	0	0	0	0	0	0	0	0	0	0	0	0	0	0	0	0	0	0	0
ESC_EA7986AA	31f7a4b0-fa7c-11e5-9ab9-3c4a9275d6c8	clade I	Escherichia coli						cladeI	E	Enterobase	ERR1622158	ESC_EA7986AA		5069097	834590	61	99.97	0.32	0	O8:H33	available	0	0	0	0	0	0	0	0	0	0	0	0	0	0	0	0	0	0	0	0	0	0	0	0	0	0	0
ESC_EA8112AA	308772e0-fa7c-11e5-aecb-3c4a9275d6c8	clade I	Escherichia coli						cladeI	C	Enterobase	ERR1622032	ESC_EA8112AA		4978297	675298	76	100	0.14	0	O6:H51	available	0	0	0	0	0	0	0	0	0	0	0	0	0	0	0	0	0	0	0	0	0	0	0	0	0	0	0
ESC_EA9012AA	SCP23-23	clade I	Escherichia coli	Homo sapiens	Human		Netherlands	Europe	cladeI	A	Enterobase	ERR1619406	ESC_EA9012AA		4903486	562512	81	99.97	0.11	0	OG9 (O17/O44/O73/O77/O106):H45	available	0	0	0	0	0	0	0	0	0	0	0	0	0	0	0	0	0	0	0	0	0	0	0	0	0	0	0
ESC_EA9014AA	SCK54-30	clade I	Escherichia coli	Homo sapiens	Human		Netherlands	Europe	cladeI	A	Enterobase	ERR1619404	ESC_EA9014AA		4898877	958464	54	99.97	0.11	0	OG9 (O17/O44/O73/O77/O106):H45	available	0	0	0	0	0	0	0	0	0	0	0	0	0	0	0	0	0	0	0	0	0	0	0	0	0	0	0
ESC_EA9015AA	SCP23-22	clade I	Escherichia coli	Homo sapiens	Human		Netherlands	Europe	cladeI	A	Enterobase	ERR1619403	ESC_EA9015AA		4931879	513883	54	99.97	0.11	0	OG9 (O17/O44/O73/O77/O106):H45	available	0	0	0	0	0	0	0	0	0	0	0	0	0	0	0	0	0	0	0	0	0	0	0	0	0	0	0
ESC_EA9017AA	SCP23-21	clade I	Escherichia coli	Homo sapiens	Human		Netherlands	Europe	cladeI	A	Enterobase	ERR1619401	ESC_EA9017AA		4894665	954450	62	99.97	0.11	0	OG9 (O17/O44/O73/O77/O106):H45	available	0	0	0	0	0	0	0	0	0	0	0	0	0	0	0	0	0	0	0	0	0	0	0	0	0	0	0
ESC_FA0475AA	271298	clade I	Escherichia coli	Human; Homo sapiens	Human	2016	United Kingdom	Europe	cladeI	A	Enterobase	SRR4788119	ESC_FA0475AA		5102187	657239	123	99.97	0.11	0	OG9 (O17/O44/O73/O77/O106):H45	available	0	0	0	0	0	0	1	0	0	1	0	0	0	0	0	0	0	0	0	0	0	0	0	0	0	0	0
ESC_FA1695AA	293089	clade I	Escherichia coli	Human; Homo sapiens	Human	2016	United Kingdom	Europe	cladeI	E	Enterobase	SRR4897166	ESC_FA1695AA		5284473	399567	147	99.97	0.09	0	O119:H4	available	1	0	0	0	0	0	0	0	0	0	0	0	0	0	0	0	0	0	0	0	0	0	0	0	0	0	0
ESC_FA1769AA	FDA00010883	clade I	Escherichia coli	Plant, Fresh Kale	Environment	2016	United States	North America	cladeI	A	Enterobase	SRR4875346	ESC_FA1769AA		5187333	627718	110	99.97	0.11	0	OG9 (O17/O44/O73/O77/O106):H45	available	0	0	1	0	0	0	0	0	0	0	0	0	0	0	0	0	0	0	0	0	0	0	0	0	0	1	1
ESC_FA1770AA	FDA00010884	clade I	Escherichia coli	Plant, Fresh Kale	Environment	2016	United States	North America	cladeI	A	Enterobase	SRR4875327	ESC_FA1770AA		5189673	627718	116	99.97	0.11	0	OG9 (O17/O44/O73/O77/O106):H45	available	0	0	1	0	0	0	0	0	0	0	0	0	0	0	0	0	0	0	0	0	0	0	0	0	0	1	1
ESC_FA1771AA	FDA00010885	clade I	Escherichia coli	Plant, Fresh Kale	Environment	2016	United States	North America	cladeI	A	Enterobase	SRR4875325	ESC_FA1771AA		5189174	628055	116	99.97	0.11	0	OG9 (O17/O44/O73/O77/O106):H45	available	0	0	1	0	0	0	0	0	0	0	0	0	0	0	0	0	0	0	0	0	0	0	0	0	0	1	1
ESC_FA1772AA	FDA00010882	clade I	Escherichia coli	Plant, Fresh Kale	Environment	2016	United States	North America	cladeI	A	Enterobase	SRR4875326	ESC_FA1772AA		5190474	628055	106	99.97	0.11	0	OG9 (O17/O44/O73/O77/O106):H45	available	0	0	1	0	0	0	0	0	0	0	0	0	0	0	0	0	0	0	0	0	0	0	0	0	0	1	1
ESC_FA2305AA	SAMPLE_WTCHG_320308_210190	clade I	Escherichia coli						cladeI	E	Enterobase	ERR1718827	ESC_FA2305AA		5084544	473839	78	99.97	0.27	25	ONT:H45	available	0	0	0	0	0	0	0	0	0	0	0	0	0	0	0	0	0	0	0	0	0	0	0	0	0	0	0
ESC_FA3843AA	209713	clade I		ND		2016	United Kingdom	Europe	cladeI	cryptic	Enterobase	SRR5031196	ESC_FA3843AA		5288704	292125	296	99.95	0.11	0	OG7 (O2/O50):H25	available	0	0	0	0	0	1	0	0	0	0	1	0	0	0	0	0	0	0	0	0	0	0	0	1	0	1	1
ESC_FA4244AA	OH-12-00033	clade I	Escherichia coli	Sprouts	Environment	2012	United States	North America	cladeI	A	Enterobase	SRR5040863	ESC_FA4244AA		5104364	288269	154	99.97	0.11	0	OG9 (O17/O44/O73/O77/O106):H45	available	0	0	1	0	0	0	0	0	0	0	0	0	0	0	0	0	0	0	0	0	1	0	0	0	0	1	1
ESC_FA4460AA	PNUSAE005023	clade I	Escherichia coli				United States	North America	cladeI	A	Enterobase	SRR5054376	ESC_FA4460AA		5190752	668400	91	99.97	0.11	0	OG9 (O17/O44/O73/O77/O106):H45	available	0	0	1	0	0	0	0	0	0	0	0	0	0	0	0	0	0	0	0	0	0	0	0	0	0	1	1
ESC_FA4545AA	PNUSAE005233	clade I	Escherichia coli				United States	North America	cladeI	A	Enterobase	SRR5057458	ESC_FA4545AA		5241833	628054	128	99.97	0.11	0	OG9 (O17/O44/O73/O77/O106):H45	available	0	0	1	0	0	0	0	0	0	0	0	0	0	0	0	0	0	0	0	0	0	0	0	0	0	1	1
ESC_FA4707AA	E2052_19	clade I	Escherichia coli	Tap Water	Aquatic environment	2011	Australia	Oceania	cladeI	A	Enterobase	SRR5075709	ESC_FA4707AA		5223670	334094	115	99.97	0.78	20	ONT:H45	available	0	0	0	0	0	0	0	0	0	0	0	0	0	0	0	0	0	0	0	0	0	0	0	0	0	0	0
ESC_FA5392AA	IZ14	clade I	Escherichia coli			2016	China	Asia	cladeI	cryptic	Enterobase	NA	ESC_FA5392AA		5312235	401014	176	99.97	0.14	0	ONT:H45	not available	0	0	0	0	0	0	0	0	0	0	0	0	0	0	0	0	0	0	0	0	0	0	0	0	1	0	0
ESC_FA5803AA	PNUSAE005481	clade I	Escherichia coli				United States	North America	cladeI	A	Enterobase	SRR5124205	ESC_FA5803AA		5246994	283867	150	99.97	0.41	0	OG9 (O17/O44/O73/O77/O106):H45	available	1	0	0	0	0	0	0	0	0	0	0	0	0	0	0	0	0	0	0	0	0	0	0	0	0	1	1
ESC_FA6650AA	c0f616b0-fa7c-11e5-aecb-3c4a9275d6c8	clade I	Escherichia coli						cladeI	E	Enterobase	ERR1790655	ESC_FA6650AA		5783463	460867	295	99.97	0.52	0	O102:H51	available	0	0	0	0	0	0	0	0	0	0	0	0	0	0	0	0	0	0	0	0	0	0	0	0	0	0	0
ESC_FA6655AA	bf3505c0-fa7c-11e5-aecb-3c4a9275d6c8	clade I	Escherichia coli						cladeI	E	Enterobase	ERR1790650	ESC_FA6655AA		4751603	536789	57	99.97	0.21	0	ONT:H45	available	0	0	0	0	0	0	0	0	0	0	0	0	0	0	0	0	0	0	0	0	0	0	0	0	0	0	0
ESC_FA6656AA	bee4e9f0-fa7c-11e5-aecb-3c4a9275d6c8	clade I	Escherichia coli						cladeI	E	Enterobase	ERR1790649	ESC_FA6656AA		4752441	418663	62	99.97	0.21	0	ONT:H45	available	0	0	0	0	0	0	0	0	0	0	0	0	0	0	0	0	0	0	0	0	0	0	0	0	0	0	0
ESC_FA7062AA	d9113360-fa7c-11e5-8812-3c4a9275d6c8	clade I	Escherichia coli						cladeI	A	Enterobase	ERR1790243	ESC_FA7062AA		5153821	370749	126	99.97	0.22	0	OG9 (O17/O44/O73/O77/O106):H45	available	0	0	0	0	0	0	0	0	0	0	0	0	0	0	0	0	0	0	0	0	0	0	0	0	0	0	0
ESC_FA7176AA	ceaa63b0-fa7c-11e5-b5da-3c4a9275d6c8	clade I	Escherichia coli						cladeI	A	Enterobase	ERR1790129	ESC_FA7176AA		4960861	567123	103	99.97	0.14	0	OG9 (O17/O44/O73/O77/O106):H45	available	0	0	0	0	0	0	0	0	0	0	0	0	0	0	0	0	0	0	0	0	0	0	0	0	0	0	0
ESC_FA7270AA	a2e5dc50-fa7c-11e5-8060-3c4a9275d6c8	clade I	Escherichia coli						cladeI	A	Enterobase	ERR1790035	ESC_FA7270AA		5106769	734304	68	99.97	0.11	0	OG9 (O17/O44/O73/O77/O106):H45	available	0	0	0	0	0	0	0	0	0	0	0	0	0	0	0	0	0	0	0	0	0	0	0	0	0	0	0
ESC_FA7546AA	77625590-fa7c-11e5-a546-3c4a9275d6c8	clade I	Escherichia coli						cladeI	EC_control_fail	Enterobase	ERR1789759	ESC_FA7546AA		5070011	463753	88	99.97	0.14	0	OG8 (O107/O117):H42	available	0	0	0	0	0	0	0	0	0	0	0	0	0	0	0	0	0	0	0	0	0	0	0	0	0	0	0
ESC_FA7729AA	MOD1-EC2449	clade I	Escherichia coli	feces, Bos taurus	livestock	2012	United States	North America	cladeI	E	Enterobase	SRR5185401	ESC_FA7729AA		5578254	447799	157	99.97	0.32	0	ONT:H45	available	0	0	0	0	0	0	0	1	0	0	1	0	0	0	0	0	0	0	0	0	0	0	1	1	0	0	1
ESC_FA7732AA	MOD1-EC1915	clade I	Escherichia coli				Denmark	Europe	cladeI	cryptic	Enterobase	SRR5185398	ESC_FA7732AA		5313752	303153	175	99.95	0.11	0	OG7 (O2/O50):H25	available	0	0	0	0	0	1	0	0	0	0	1	0	0	0	0	0	0	0	0	0	0	0	0	1	0	1	1
ESC_FA7734AA	MOD1-EC1914	clade I	Escherichia coli	Plant, coriander	Environment	2010	United States	North America	cladeI	cryptic	Enterobase	SRR5185396	ESC_FA7734AA		5385479	358270	282	100	0.45	0	OG7 (O2/O50):H25	available	0	0	0	0	0	1	0	1	0	0	1	0	0	0	0	0	0	0	0	0	0	0	1	1	0	0	1
ESC_FA8799AA	2013C-3164	clade I	Escherichia coli	Soil/Dust, Stool	Environment	2012	United States	North America	cladeI	A	Enterobase	SRR5259506	ESC_FA8799AA		5123829	703097	86	99.97	0.11	0	OG9 (O17/O44/O73/O77/O106):H45	available	0	0	1	0	0	0	0	0	0	0	0	0	0	0	0	0	0	0	0	0	0	0	0	0	0	1	1
ESC_FA9360AA	PNUSAE005707	clade I	Escherichia coli				United States	North America	cladeI	A	Enterobase	SRR5289492	ESC_FA9360AA		5091655	1242492	98	99.97	0.11	0	OG9 (O17/O44/O73/O77/O106):H45	available	0	0	1	0	0	0	0	0	0	0	0	0	0	0	0	0	0	0	0	0	0	0	0	0	0	1	1
ESC_FA9646AA	PNUSAE006126	clade I	Escherichia coli				United States	North America	cladeI	A	Enterobase	SRR5297739	ESC_FA9646AA		5102276	607003	88	99.97	0.11	0	OG9 (O17/O44/O73/O77/O106):H45	available	0	0	1	0	0	0	0	0	0	0	0	0	0	0	0	0	0	0	0	0	0	0	0	0	0	1	1
ESC_FA9870AA	PNUSAE005016	clade I	Escherichia coli				United States	North America	cladeI	A	Enterobase	SRR5312225	ESC_FA9870AA		5214059	517050	123	99.97	0.11	0	OG9 (O17/O44/O73/O77/O106):H45	available	0	0	1	0	0	0	0	0	0	0	0	0	0	0	0	0	0	0	0	0	0	0	0	0	0	1	1
ESC_GA0176AA	FDA00011331	clade I	Escherichia coli	Plant, Habanero pepper	Environment	2017	Dominican Republic	North America	cladeI	A	Enterobase	SRR5333109	ESC_GA0176AA		5202533	974775	89	99.97	0.11	0	OG9 (O17/O44/O73/O77/O106):H45	available	1	0	0	0	1	0	0	0	0	0	0	0	0	0	0	0	0	0	0	0	0	0	0	0	0	1	1
ESC_GA0177AA	FDA00011332	clade I	Escherichia coli	Plant, Habanero pepper	Environment	2017	Dominican Republic	North America	cladeI	A	Enterobase	SRR5333107	ESC_GA0177AA		5102127	974775	71	99.97	0.11	0	OG9 (O17/O44/O73/O77/O106):H45	available	1	0	0	0	1	0	0	0	0	0	0	0	0	0	0	0	0	0	0	0	0	0	0	0	0	0	0
ESC_GA0181AA	PNUSAE006183	clade I	Escherichia coli				United States	North America	cladeI	A	Enterobase	SRR5333072	ESC_GA0181AA		5233374	603690	210	99.97	0.11	0	OG9 (O17/O44/O73/O77/O106):H45	available	0	0	1	0	0	0	0	0	0	0	0	0	0	0	0	0	0	0	0	0	0	0	0	0	0	1	1
ESC_GA0313AA	MOD1-EC5287	clade I	Escherichia coli	Sus domesticus; Intestine-Small-Porcine	livestock	2001	United States	North America	cladeI	E	Enterobase	SRR5336290	ESC_GA0313AA		5508379	762151	207	99.97	0.41	0	O98:H5	available	0	0	0	0	0	0	0	0	0	0	0	0	0	0	0	0	0	0	0	0	0	0	0	0	0	0	0
ESC_GA0721AA	PSU-0024	clade I	Escherichia coli	Plant, Spinach	Environment	2012	United States	North America	cladeI	A	Enterobase	SRR5341935	ESC_GA0721AA		5130033	286938	181	99.97	0.11	0	ONT:H45	available	0	0	1	0	1	0	0	0	0	0	0	0	0	0	0	0	0	0	0	0	0	0	0	0	0	1	1
ESC_GA0848AA	PNUSAE005928	clade I	Escherichia coli				United States	North America	cladeI	A	Enterobase	SRR5367699	ESC_GA0848AA		5168211	360322	141	99.97	0.13	0	OG9 (O17/O44/O73/O77/O106):H45	available	0	0	1	0	0	0	0	0	0	0	0	0	0	0	0	0	0	0	0	0	0	0	0	0	0	1	1
ESC_GA0854AA	PNUSAE006330	clade I	Escherichia coli				United States	North America	cladeI	A	Enterobase	SRR5367691	ESC_GA0854AA		5097216	394825	122	99.97	0.11	0	OG9 (O17/O44/O73/O77/O106):H45	available	0	0	1	0	0	0	0	0	0	0	0	0	0	0	0	0	0	0	0	0	0	0	0	0	0	1	1
ESC_GA2092AA	0d680c90-8b0c-11e6-95da-3c4a9275d6c8	clade I	Escherichia coli						cladeI	A	Enterobase	ERR1937551	ESC_GA2092AA		5236670	1146528	118	99.97	0.11	0	OG9 (O17/O44/O73/O77/O106):H45	available	0	0	0	0	0	0	1	0	0	1	0	0	0	0	0	0	0	0	0	0	0	0	0	0	0	0	0
ESC_GA2122AA	074ffd90-8b0c-11e6-95da-3c4a9275d6c8	clade I	Escherichia coli						cladeI	A	Enterobase	ERR1937521	ESC_GA2122AA		5127921	725868	101	99.97	0.11	0	OG9 (O17/O44/O73/O77/O106):H45	available	0	0	0	0	0	0	1	0	0	1	0	0	0	0	0	0	0	0	0	0	0	0	0	0	0	0	0
ESC_GA2225AA	fea97b80-8b0b-11e6-95da-3c4a9275d6c8	clade I	Escherichia coli						cladeI	E	Enterobase	ERR1937418	ESC_GA2225AA		4963156	1247327	62	99.97	0.32	0	O8:H33	available	0	0	0	0	0	0	1	0	0	1	0	0	0	0	0	0	0	0	0	0	0	0	0	0	0	0	0
ESC_GA2781AA	PNUSAE006703	clade I	Escherichia coli				United States	North America	cladeI	A	Enterobase	SRR5457757	ESC_GA2781AA		5057348	411284	110	99.97	0.11	0	OG9 (O17/O44/O73/O77/O106):H45	available	0	0	1	0	0	0	0	0	0	0	0	0	0	0	0	0	0	0	0	0	0	0	0	0	0	1	1
ESC_GA2969AA	PSU-0047	clade I	Escherichia coli	ND	Food	2009	United States	North America	cladeI	A	Enterobase	SRR5470928	ESC_GA2969AA		5229017	1260511	81	99.97	0.11	0	OG9 (O17/O44/O73/O77/O106):H45	available	1	0	1	0	0	0	0	0	0	0	0	0	0	0	0	0	0	0	0	0	0	0	0	0	0	1	1
ESC_GA3632AA	NILS 31	clade I	Escherichia coli						cladeI	A	Enterobase	ERR1949119	ESC_GA3632AA		5209312	627721	113	99.97	0.11	0	OG9 (O17/O44/O73/O77/O106):H45	available	0	0	0	0	0	0	0	0	0	0	0	0	0	0	0	0	0	0	0	0	0	0	0	0	0	0	0
ESC_GA3859AA	HE-MDREc52	clade I	Escherichia coli	Homo sapiens	Human	2011	United States	North America	cladeI	E	Enterobase	DRR061476	ESC_GA3859AA		4942548	879999	48	99.97	0.04	0	O53:H25	available	0	0	0	0	0	0	0	0	0	0	0	0	0	0	0	0	0	0	0	0	0	0	0	0	0	0	0
ESC_GA5161AA	IXUBAN9R	clade I	Escherichia coli						cladeI	E	Enterobase	ERR1971576	ESC_GA5161AA		5003340	934791	45	99.97	0.14	0	O33:H5	available	0	0	0	0	0	0	0	0	0	0	0	0	0	0	0	0	0	0	0	0	0	0	0	0	0	0	0
ESC_GA5981AA	2016C-3249	clade I	Escherichia coli	Soil/Dust, stool	Environment	2016	United States	North America	cladeI	E	Enterobase	SRR5616826	ESC_GA5981AA		5299630	718023	126	99.97	0.09	0	O126:H27	available	1	0	0	0	0	0	0	0	0	0	0	0	0	0	0	0	0	0	0	0	0	0	0	0	0	0	1
ESC_GA6007AA	03-3357	clade I	Escherichia coli	Soil/Dust, stool	Environment		United States	North America	cladeI	E	Enterobase	SRR5605995	ESC_GA6007AA		5163769	671741	71	99.97	0.63	60	O126:H27	available	0	0	0	0	0	0	0	0	0	0	0	0	0	0	1	1	1	0	0	0	0	0	0	0	0	0	0
ESC_GA6167AA	PNUSAE007121	clade I	Escherichia coli				United States	North America	cladeI	A	Enterobase	SRR5632859	ESC_GA6167AA		5027156	604694	84	99.97	0.11	0	ONT:H45	available	0	0	1	0	0	0	0	0	0	0	0	0	0	0	0	0	0	0	0	0	0	0	0	0	0	1	1
ESC_GA6361AA	NC_P17-17	clade I	Escherichia coli	Poultry	livestock	2016	Uganda	Africa	cladeI	E	Enterobase	SRR5646662	ESC_GA6361AA		5583005	355286	167	99.82	0.7	0	O15:H16	available	0	0	0	0	0	0	0	0	0	0	0	0	0	0	0	0	0	0	0	0	0	0	0	0	0	0	0
ESC_GA6554AA	DHQP1501318	clade I	Escherichia coli	Homo sapiens; urine	Human	2015	United States	North America	cladeI	E	Enterobase	SRR5666514	ESC_GA6554AA		5450855	1284553	74	99.97	0.08	0	O98:H5	available	0	0	0	0	0	0	0	0	0	0	0	0	0	0	0	0	0	0	0	0	0	0	0	0	1	0	0
ESC_GA7508AA	2015-01-2096-1-1-2-1	clade I	Escherichia coli	Companion Animal, Sus scrofa domesticus; caecal sample	Companion Animal	2015	Norway	Europe	cladeI	EC_control_fail	Enterobase	ERR2019201	ESC_GA7508AA		4999790	712209	47	99.97	0.91	30	O165:HNT	available	0	0	0	0	0	0	0	0	0	0	0	0	0	0	0	0	0	0	0	0	0	0	0	0	0	0	0
ESC_GA8364AA	AEKA	clade I	Escherichia coli						cladeI	A	Enterobase	NA	ESC_GA8364AA		5191154	100963	453	99.74	0.65	0	OG9 (O17/O44/O73/O77/O106):H45	not available	0	0	0	0	0	0	1	0	0	1	0	0	0	0	0	0	0	0	0	0	0	0	0	0	0	0	0
ESC_GA8365AA	TW10509	clade I	Escherichia coli	Human	Human		Guinea-Bissau	Africa	cladeI	A	Enterobase	NA	ESC_GA8365AA		5388952	1218826	45	99.97	0.47	25	OG9 (O17/O44/O73/O77/O106):H45	not available	0	0	0	0	0	0	1	0	0	1	0	0	0	0	0	0	0	0	0	0	0	0	0	0	0	0	0
ESC_GA8367AA	TW15838	clade I	Escherichia coli	Water/River, freshwater sediment	Aquatic environment		Australia	Oceania	cladeI	cryptic	Enterobase	NA	ESC_GA8367AA		5265422	101241	517	99.97	0.34	0	OG7 (O2/O50):H25	not available	1	0	1	0	0	0	0	0	0	0	0	1	0	0	0	0	0	0	0	0	0	0	0	0	0	1	0
ESC_GA9124AA	20170807_S029	clade I							cladeI	E	Enterobase	NA	ESC_GA9124AA		5505370	120070	405	99.97	0.49	0	ONT:H51	not available	0	0	0	0	0	0	0	0	0	0	0	0	0	0	0	0	0	0	0	0	0	0	0	0	0	0	0
ESC_GA9219AA	20170807_S101	clade I							cladeI	C	Enterobase	NA	ESC_GA9219AA		5305845	115293	425	99.84	0.54	0	ONT:H42	not available	0	0	0	0	0	0	0	0	0	0	0	0	0	0	0	0	0	0	0	0	0	0	0	0	0	0	0
ESC_GA9299AA	FSIS1703163	clade I	Escherichia coli	animal-swine-sow	livestock	2017	United States	North America	cladeI	A	Enterobase	SRR5912883	ESC_GA9299AA		5293395	360968	152	99.97	0.26	0	OG9 (O17/O44/O73/O77/O106):H45	available	0	0	0	0	0	0	0	0	0	0	0	0	0	0	0	0	0	0	0	0	0	0	0	0	0	0	0
ESC_GA9719AA	I2017011185-S1	clade I	Escherichia coli	feces		2017	United States	North America	cladeI	A	Enterobase	SRR5927988	ESC_GA9719AA		5634080	412317	224	99.97	0.26	0	OG9 (O17/O44/O73/O77/O106):H45	available	0	0	0	1	0	0	0	0	0	0	0	0	0	0	0	0	0	0	0	0	0	0	0	0	0	0	0
ESC_GA9817AA	PNUSAE008812	clade I	Escherichia coli				United States	North America	cladeI	E	Enterobase	SRR5951629	ESC_GA9817AA		5374115	518022	124	99.97	0.04	0	O126:H27	available	1	0	0	0	0	0	0	0	0	0	0	0	0	0	0	0	0	0	1	0	0	1	0	0	0	0	1
ESC_GA9820AA	PNUSAE008793	clade I	Escherichia coli				United States	North America	cladeI	A	Enterobase	SRR5951626	ESC_GA9820AA		5673462	412504	225	99.97	0.26	0	OG9 (O17/O44/O73/O77/O106):H45	available	0	0	0	1	0	0	0	0	0	0	0	0	0	0	0	0	0	0	0	0	0	0	0	0	0	0	0
ESC_HA0134AA	I2017011193-S4-S1	clade I	Escherichia coli	feces		2017	United States	North America	cladeI	A	Enterobase	SRR5947797	ESC_HA0134AA		5672599	412643	229	99.97	0.26	0	OG9 (O17/O44/O73/O77/O106):H45	available	0	0	0	1	0	0	0	0	0	0	0	0	0	0	0	0	0	0	0	0	0	0	0	0	0	0	0
ESC_HA0135AA	I2017011183-S7	clade I	Escherichia coli	feces		2017	United States	North America	cladeI	A	Enterobase	SRR5947796	ESC_HA0135AA		5632225	414995	217	99.97	0.26	0	OG9 (O17/O44/O73/O77/O106):H45	available	0	0	0	1	0	0	0	0	0	0	0	0	0	0	0	0	0	0	0	0	0	0	0	0	0	0	0
ESC_HA0326AA	PSU_0130	clade I	Escherichia coli	Plant, spinach	Environment	2012	United States	North America	cladeI	A	Enterobase	SRR5947723	ESC_HA0326AA		5146534	500688	97	99.97	0.11	0	OG9 (O17/O44/O73/O77/O106):H45	available	0	0	1	0	0	0	0	0	0	0	0	0	0	0	0	0	0	0	0	0	1	0	0	0	0	1	1
ESC_HA0476AA	PSU_0137	clade I	Escherichia coli	Plant, spinach	Environment	2012	United States	North America	cladeI	A	Enterobase	SRR5990591	ESC_HA0476AA		5146008	485928	162	99.97	0.11	0	OG9 (O17/O44/O73/O77/O106):H45	available	0	0	1	0	0	0	0	0	0	0	0	0	0	0	0	0	0	0	0	0	0	0	0	0	0	1	1
ESC_HA0863AA	PNUSAE009455	clade I	Escherichia coli						cladeI	A	Enterobase	SRR6015132	ESC_HA0863AA		4917658	391828	83	99.97	0.11	0	OG9 (O17/O44/O73/O77/O106):H45	available	0	0	1	0	0	0	0	0	0	0	0	0	0	0	0	0	0	0	0	0	0	0	0	0	0	0	0
ESC_HA1159AA	FSIS11704224	clade I	Escherichia coli	animal-cattle-beef cow	livestock	2017	United States	North America	cladeI	cryptic	Enterobase	SRR6039950	ESC_HA1159AA		5512207	209115	300	100	0.66	0	ONT:H25	available	0	0	0	0	0	1	0	1	0	0	1	0	0	0	0	0	0	0	0	0	0	0	1	1	0	0	1
ESC_HA2190AA	FSIS11704313	clade I	Escherichia coli	animal-swine-market swine	livestock	2017	United States	North America	cladeI	E	Enterobase	SRR6051634	ESC_HA2190AA		5377069	696609	133	99.97	0.04	0	O98:H5	available	0	0	0	0	0	0	0	0	0	0	0	0	1	0	0	0	0	0	0	0	0	0	0	0	0	0	0
ESC_HA2849AA	OLC1269	clade I	Escherichia coli			2014	Canada	North America	cladeI	cryptic	Enterobase	SRR6061331	ESC_HA2849AA		5446141	303233	221	100	0.11	0	OG7 (O2/O50):H25	available	0	0	0	0	0	1	0	0	0	0	1	0	0	0	0	0	0	0	0	0	0	0	0	1	0	0	1
ESC_HA2856AA	OLC999	clade I	Escherichia coli			2010	Canada	North America	cladeI	cryptic	Enterobase	SRR6061338	ESC_HA2856AA		5096529	377331	135	99.95	0.11	0	OG7 (O2/O50):H25	available	0	0	0	0	0	1	0	0	0	0	0	0	0	0	0	0	0	0	0	0	0	0	0	0	0	0	0
ESC_HA2872AA	OLC991	clade I	Escherichia coli			2010	Canada	North America	cladeI	cryptic	Enterobase	SRR6061354	ESC_HA2872AA		5445528	303709	219	100	0.11	0	OG7 (O2/O50):H25	available	0	0	0	0	0	1	0	0	0	0	1	0	0	0	0	0	0	0	0	0	0	0	0	1	0	0	1
ESC_HA4661AA	OLC1334	clade I	Escherichia coli			2014	Canada	North America	cladeI	cryptic	Enterobase	SRR6154921	ESC_HA4661AA		5445528	303709	219	100	0.11	0	OG7 (O2/O50):H25	available	0	0	0	0	0	1	0	0	0	0	1	0	0	0	0	0	0	0	0	0	0	0	0	1	0	0	1
ESC_HA4756AA	MOD1-EC4560	clade I	Escherichia coli	feces (Bos taurus)	livestock	2017	United States	North America	cladeI	E	Enterobase	SRR6160450	ESC_HA4756AA		5553126	740817	134	99.97	0.32	0	ONT:H45	available	0	0	0	0	0	0	0	1	0	0	1	0	0	0	0	0	0	0	0	0	0	0	1	1	0	0	1
ESC_HA6800AA	PNUSAE009771	clade I	Escherichia coli				United States	North America	cladeI	E	Enterobase	SRR6194927	ESC_HA6800AA		5288101	517951	114	99.92	0.04	0	O126:H27	available	1	0	0	0	0	0	0	0	0	0	0	0	0	0	0	0	0	0	1	0	0	1	0	0	0	0	1
ESC_HA7367AA	MOD1-EC4516	clade I	Escherichia coli	feces (Bos taurus)	livestock	2017	United States	North America	cladeI	cryptic	Enterobase	SRR6220233	ESC_HA7367AA		5418402	344300	192	100	0.11	0	OG7 (O2/O50):H25	available	0	0	0	0	0	0	0	1	0	0	1	0	0	0	0	0	0	0	0	0	0	0	1	1	0	0	1
ESC_HA7404AA	MOD1-EC4550	clade I	Escherichia coli	soil	Environment	2017	United States	North America	cladeI	cryptic	Enterobase	SRR6219672	ESC_HA7404AA		4940830	991230	58	99.97	0.14	0	O10:H45	available	0	0	0	0	0	0	0	0	1	0	0	0	0	0	0	0	0	0	0	0	0	0	0	0	0	0	0
ESC_HA7602AA	ecoli[ST-5657]	clade I	Escherichia coli	Gallus gallus; chicken meat	livestock	2014	Denmark	Europe	cladeI	U/cryptic	Enterobase	ERR1512490	ESC_HA7602AA		5163725	497866	117	99.97	0.43	0	O10:H45	available	0	0	0	0	0	0	0	0	0	0	0	0	0	0	0	0	0	0	0	0	0	0	0	0	0	0	0
ESC_HA7654AA	ecoli[ST-770]	clade I	Escherichia coli	Gallus gallus; chicken meat	livestock	2015	Denmark	Europe	cladeI	E	Enterobase	ERR1512438	ESC_HA7654AA		5972773	532381	297	99.97	0.83	14.29	O15:H16	available	0	0	0	0	0	0	0	0	0	0	0	0	0	0	0	0	0	0	0	0	0	0	0	0	0	0	0
ESC_HA9714AA	FSIS11705726	clade I	Escherichia coli	animal-swine-market swine	livestock	2017	United States	North America	cladeI	E	Enterobase	SRR6314313	ESC_HA9714AA		5195648	397203	176	99.97	0.33	0	ONT:H5	available	0	0	0	0	0	0	0	0	0	0	0	0	1	0	0	0	0	0	0	0	0	0	0	0	0	0	0
ESC_IA0910AA	PNUSAE011015	clade I	Escherichia coli				United States	North America	cladeI	A	Enterobase	SRR6371723	ESC_IA0910AA		5178014	612292	115	99.97	0.11	0	OG9 (O17/O44/O73/O77/O106):H45	available	0	0	1	0	0	0	0	0	0	0	0	0	0	0	0	0	0	0	0	0	0	0	0	0	0	1	1
ESC_IA0970AA	A1_017_BaldEagle	clade I	Escherichia coli	Feces, Bald Eagle (Haliaeetus leucocephalus)	Wild Animal	2016	United States	North America	cladeI	C	Enterobase	SRR6376581	ESC_IA0970AA		5031285	415505	127	99.97	0.16	0	O8:H48	available	0	0	0	0	0	0	0	0	0	0	0	0	0	0	0	0	0	0	0	0	0	0	0	0	0	0	0
ESC_IA1219AA	PNUSAE006356	clade I	Escherichia coli				United States	North America	cladeI	cryptic	Enterobase	SRR6384996	ESC_IA1219AA		5305137	379684	179	100	0.45	0	OG7 (O2/O50):H25	available	0	0	0	0	0	1	0	0	0	0	1	1	0	0	0	0	0	0	0	0	0	0	1	0	0	1	0
ESC_IA1607AA	PNUSAE011463	clade I	Escherichia coli				United States	North America	cladeI	A	Enterobase	SRR6410637	ESC_IA1607AA		5169081	612189	200	99.97	0.11	0	OG9 (O17/O44/O73/O77/O106):H45	available	0	0	1	0	0	0	0	0	0	0	0	0	0	0	0	0	0	0	0	0	0	0	0	0	0	1	1
ESC_IA1761AA	PSU_0142	clade I	Escherichia coli	spring mix	Food	2012	United States	North America	cladeI	A	Enterobase	SRR6427419	ESC_IA1761AA		5142073	599260	170	99.97	0.11	0	OG9 (O17/O44/O73/O77/O106):H45	available	0	0	1	0	1	0	0	0	0	0	0	0	0	0	0	0	0	0	0	0	0	0	0	0	0	1	1
ESC_IA1772AA	PSU_0227	clade I	Escherichia coli	Spring Mix	Food	2012	United States	North America	cladeI	A	Enterobase	SRR6426846	ESC_IA1772AA		5141862	361412	181	99.97	0.11	0	OG9 (O17/O44/O73/O77/O106):H45	available	0	0	1	0	1	0	0	0	0	0	0	0	0	0	0	0	0	0	0	0	0	0	0	0	0	1	1
ESC_IA1774AA	PSU_0223	clade I	Escherichia coli	Spring Mix	Food	2012	United States	North America	cladeI	A	Enterobase	SRR6426348	ESC_IA1774AA		5136426	367161	173	99.97	0.11	0	OG9 (O17/O44/O73/O77/O106):H45	available	0	0	1	0	1	0	0	0	0	0	0	0	0	0	0	0	0	0	0	0	0	0	0	0	0	1	1
ESC_IA1790AA	PSU_0226	clade I	Escherichia coli	Spring Mix	Food	2012	United States	North America	cladeI	A	Enterobase	SRR6426308	ESC_IA1790AA		5142443	599597	170	99.97	0.11	0	OG9 (O17/O44/O73/O77/O106):H45	available	0	0	1	0	1	0	0	0	0	0	0	0	0	0	0	0	0	0	0	0	0	0	0	0	0	1	1
ESC_IA3012AA	B8S18Com	clade I	Escherichia coli	retail chicken skin	livestock	2017	United States	North America	cladeI	E	Enterobase	SRR7084789	ESC_IA3012AA		5565011	450776	201	99.97	0.21	0	O102:H51	available	0	0	0	0	0	0	0	0	0	0	0	0	0	0	0	0	0	0	0	0	0	0	0	0	0	0	0
ESC_IA3162AA	PNUSAE011607	clade I	Escherichia coli			2017	United States	North America	cladeI	E	Enterobase	SRR6658319	ESC_IA3162AA		5266114	844102	67	99.97	0.33	0	O126:H27	available	1	0	0	0	0	0	0	0	0	0	0	0	0	0	0	0	0	0	1	0	0	1	0	0	0	0	1
ESC_IA5314AA	DTU2016_741_PRJ1055_Escherichia_coli_903_15087552_1	clade I	Escherichia coli	Broiler meat	livestock	2015	Denmark	Europe	cladeI	E	Enterobase	NA	ESC_IA5314AA		5973888	532381	310	99.97	0.83	14.29	O15:H16	not available	0	0	0	0	0	0	0	0	0	0	0	0	0	0	0	0	0	0	0	0	0	0	0	0	0	0	0
ESC_IA5840AA	PNUSAE012430	clade I	Escherichia coli				United States	North America	cladeI	A	Enterobase	SRR6870265	ESC_IA5840AA		5081456	348233	139	99.97	0.11	0	OG9 (O17/O44/O73/O77/O106):H45	available	0	0	1	0	0	0	0	0	0	0	0	0	0	0	0	0	0	0	0	0	0	0	0	0	0	1	1
ESC_IA5889AA	PSU_0224	clade I	Escherichia coli	Composite Food, Spring Mix	Food	2012	United States	North America	cladeI	A	Enterobase	SRR6860748	ESC_IA5889AA		5136614	599260	182	99.97	0.11	0	OG9 (O17/O44/O73/O77/O106):H45	available	0	0	1	0	1	0	0	0	0	0	0	0	0	0	0	0	0	0	0	0	0	0	0	0	0	1	1
ESC_IA5892AA	PSU_0239	clade I	Escherichia coli	Plant, Spinach	Environment	2012	United States	North America	cladeI	A	Enterobase	SRR6855523	ESC_IA5892AA		5141628	311541	207	99.97	0.11	0	OG9 (O17/O44/O73/O77/O106):H45	available	0	0	1	0	1	0	0	0	0	0	0	0	0	0	0	0	0	0	0	0	0	0	0	0	0	1	1
ESC_IA6045AA	PNUSAE012757	clade I	Escherichia coli				United States	North America	cladeI	A	Enterobase	SRR6899365	ESC_IA6045AA		5179241	524518	124	99.97	0.41	0	OG9 (O17/O44/O73/O77/O106):H45	available	0	0	1	0	0	0	0	0	0	0	0	0	0	0	0	0	0	0	0	0	0	0	0	0	0	1	1
ESC_IA6552AA	PNUSAE012932	clade I	Escherichia coli				United States	North America	cladeI	E	Enterobase	SRR6983022	ESC_IA6552AA		5225748	319163	148	99.97	0.09	0	ONT:H4	available	1	0	0	0	0	0	0	0	0	0	0	0	0	0	0	0	0	0	0	0	0	0	0	0	0	0	0
ESC_IA6635AA	PSU-0517	clade I	Escherichia coli	chicken	livestock	1979	United States	North America	cladeI	E	Enterobase	SRR6986358	ESC_IA6635AA		5888727	241017	436	99.97	0.7	0	O25:H45	available	0	0	0	0	0	0	0	0	0	0	0	0	0	0	0	0	0	0	0	0	0	0	0	0	0	0	0
ESC_IA6723AA	FSIS11809106	clade I	Escherichia coli	animal-cattle-dairy cow	livestock	2018	United States	North America	cladeI	A	Enterobase	SRR7009032	ESC_IA6723AA		5213072	606217	84	99.97	0.32	20	OG9 (O17/O44/O73/O77/O106):H45	available	0	0	0	0	0	0	0	0	0	0	0	0	0	0	0	0	0	0	0	0	0	0	0	0	0	0	0
ESC_IA8295AA	PNUSAE013826	clade I	Escherichia coli				United States	North America	cladeI	E	Enterobase	SRR7155551	ESC_IA8295AA		5214895	431365	137	99.97	0.09	0	O119:H4	available	1	0	0	0	0	0	0	0	0	0	0	0	0	0	0	0	0	0	0	0	0	0	0	0	0	0	0
ESC_JA0509AA	PNUSAE014241	clade I	Escherichia coli				United States	North America	cladeI	A	Enterobase	SRR7233637	ESC_JA0509AA		5197601	611324	136	99.97	0.11	0	OG9 (O17/O44/O73/O77/O106):H45	available	0	0	1	0	0	0	0	0	0	0	0	0	0	0	0	0	0	0	0	0	0	0	0	0	0	1	1
ESC_JA2504AA	539932	clade I	Escherichia coli	human; Homo sapiens	Human	2018	United Kingdom	Europe	cladeI	A	Enterobase	SRR7285415	ESC_JA2504AA		5193633	694577	63	99.97	0.41	50	OG9 (O17/O44/O73/O77/O106):H45	available	0	0	1	0	0	0	0	0	0	0	0	0	0	0	0	0	0	0	0	0	0	0	0	0	0	1	1
ESC_JA3203AA	PNUSAE014458	clade I	Escherichia coli				United States	North America	cladeI	A	Enterobase	SRR7346144	ESC_JA3203AA		5125977	1242619	107	99.97	0.11	0	OG9 (O17/O44/O73/O77/O106):H45	available	0	0	1	0	0	0	0	0	0	0	0	0	0	0	0	0	0	0	0	0	0	0	0	0	0	1	1
ESC_JA3467AA	478506	clade I	Escherichia coli	human; Homo sapiens	Human	2017	United Kingdom	Europe	cladeI	E	Enterobase	SRR7367476	ESC_JA3467AA		4940887	433595	143	99.97	0.52	11.11	O8:H33	available	0	0	0	0	0	0	1	0	0	0	0	0	0	0	0	0	0	0	0	0	0	0	0	0	0	0	0
ESC_JA5500AA	FSIS11810888	clade I	Escherichia coli	animal-chicken-young chicken	livestock	2018	United States	North America	cladeI	E	Enterobase	SRR7468654	ESC_JA5500AA		5043664	350607	80	99.97	0.04	0	ONT:H18	available	0	0	0	0	0	0	0	0	0	0	0	0	0	0	0	0	0	0	0	0	0	0	0	0	0	0	0
ESC_JA5591AA	14	clade I	Escherichia coli	Homo sapiens	Human	2015	Germany	Europe	cladeI	E	Enterobase	ERR2232614	ESC_JA5591AA		5182758	199312	241	99.07	0.04	0	ONT:H30	available	0	0	0	0	0	0	0	0	0	0	0	0	0	0	0	0	0	0	0	0	0	0	0	0	0	0	0
ESC_JA5862AA	PNUSAE015379	clade I	Escherichia coli				United States	North America	cladeI	A	Enterobase	SRR7478751	ESC_JA5862AA		5152437	614499	109	99.97	0.11	0	OG9 (O17/O44/O73/O77/O106):H45	available	0	0	1	0	0	0	0	0	0	0	0	0	0	0	0	0	0	0	0	0	0	0	0	0	0	1	1
ESC_JA6400AA	PNUSAE015322	clade I	Escherichia coli				United States	North America	cladeI	A	Enterobase	SRR7503857	ESC_JA6400AA		5579898	350554	289	99.97	0.26	0	ONT:H45	available	0	0	0	1	0	0	0	0	0	0	0	0	0	0	0	0	0	0	0	0	0	0	0	0	0	0	0
ESC_JA6707AA	JWC-3273	clade I	Escherichia coli	Beef cattle feces (Bos taurus)	livestock	2016	United States	North America	cladeI	E	Enterobase	SRR7551177	ESC_JA6707AA		5601292	306917	291	99.97	0.32	0	ONT:H45	available	0	0	1	0	0	0	0	0	0	0	1	0	0	0	0	0	0	0	0	0	0	0	0	1	0	0	1
ESC_JA6708AA	JWC-3276	clade I	Escherichia coli	Beef cattle feces (Bos taurus)	livestock	2016	United States	North America	cladeI	E	Enterobase	SRR7551166	ESC_JA6708AA		5593563	414829	241	99.97	0.32	0	ONT:H45	available	0	0	1	0	0	0	0	0	0	0	1	0	0	0	0	0	0	0	0	0	0	0	0	1	0	0	1
ESC_JA6709AA	JWC-3275	clade I	Escherichia coli	Beef cattle feces (Bos taurus)	livestock	2016	United States	North America	cladeI	E	Enterobase	SRR7551162	ESC_JA6709AA		5599541	213723	315	99.97	0.32	0	ONT:H45	available	0	0	1	0	0	0	0	0	0	0	1	0	0	0	0	0	0	0	0	0	0	0	0	1	0	0	1
ESC_JA7487AA	FSIS11812235	clade I	Escherichia coli	animal-chicken-young chicken	livestock	2018	United States	North America	cladeI	E	Enterobase	SRR7635035	ESC_JA7487AA		4854337	265857	178	99.97	0.04	0	O8:H48	available	0	0	0	0	0	0	0	0	0	0	0	0	0	0	0	0	0	0	0	0	0	0	0	0	1	0	0
ESC_JA9303AA	Sample161	clade I	Escherichia coli				Pakistan	Asia	cladeI	E	Enterobase	NA	ESC_JA9303AA		5120004	110093	466	99.97	0.25	25	ONT:H45	not available	0	0	0	0	0	0	0	0	0	0	0	0	0	0	1	0	0	0	0	0	0	0	0	0	0	0	0
ESC_KA1035AA	587807	clade I	Escherichia coli	Food	Food	2018	United Kingdom	Europe	cladeI	cryptic	Enterobase	SRR7834586	ESC_KA1035AA		5504496	359247	139	100	0.11	0	OG7 (O2/O50):H25	available	0	0	1	0	0	0	0	0	0	0	0	1	0	0	0	0	0	0	0	0	0	0	0	1	0	0	1
ESC_KA1270AA	591878	clade I	Escherichia coli	Food	Food	2018	United Kingdom	Europe	cladeI	cryptic	Enterobase	SRR7850029	ESC_KA1270AA		5533286	351372	187	100	0.11	0	OG7 (O2/O50):H25	available	0	0	1	0	0	0	0	0	0	0	1	1	0	0	0	0	0	0	0	0	0	0	0	1	0	0	0
ESC_KA2259AA	FSIS11813754	clade I	Escherichia coli	animal-chicken-young chicken	livestock	2018	United States	North America	cladeI	E	Enterobase	SRR7903285	ESC_KA2259AA		5109602	432198	101	99.97	0.04	0	ONT:H18	available	0	0	0	0	0	0	0	0	0	0	0	0	0	0	0	0	0	0	0	0	0	0	0	0	0	0	0
ESC_KA3088AA	7H2	clade I		Human	Human	2011	Tanzania	Africa	cladeI	A	Enterobase	NA	ESC_KA3088AA		5044142	229327	171	100	0.21	0	O10:H45	not available	0	0	0	0	0	0	0	0	0	0	0	0	0	0	0	0	0	0	0	0	0	0	0	0	1	0	0
ESC_KA3682AA	CVM N17EC0272	clade I	Escherichia coli	Chicken Legs	livestock	2017	United States	North America	cladeI	E	Enterobase	SRR8095898	ESC_KA3682AA		5619865	333084	222	99.97	0.43	0	O102:H38	available	0	0	0	0	0	0	0	0	0	0	0	0	0	0	0	0	0	1	0	0	0	0	0	0	0	0	0
ESC_KA4042AA	CVM N17EC1058	clade I	Escherichia coli	Ground Beef	livestock	2017	United States	North America	cladeI	cryptic	Enterobase	SRR8095843	ESC_KA4042AA		4972072	530938	83	99.97	0.27	0	O10:H45	available	0	0	0	0	0	0	0	0	0	0	0	0	0	0	0	0	0	0	0	0	0	0	0	0	0	0	0
ESC_KA4254AA	CVM N17EC1311	clade I	Escherichia coli	Chicken Breasts	livestock	2017	United States	North America	cladeI	E	Enterobase	SRR8095459	ESC_KA4254AA		5658307	280308	238	99.97	0.36	0	O102:H51	available	0	0	0	0	0	0	0	0	0	0	0	0	0	0	0	0	0	0	0	0	0	0	0	0	0	0	0
ESC_KA4838AA	XH16345X	clade I				2008			cladeI	A	Enterobase	NA	ESC_KA4838AA		5146637	1107735	118	99.97	0.11	0	OG9 (O17/O44/O73/O77/O106):H45	not available	1	0	0	0	0	0	0	0	0	0	0	0	0	0	0	0	0	0	0	0	0	0	0	0	0	1	1
ESC_KA4847AA	XH16773M	clade I				2008			cladeI	A	Enterobase	NA	ESC_KA4847AA		5148909	828893	145	99.97	0.11	0	OG9 (O17/O44/O73/O77/O106):H45	not available	1	0	0	0	0	0	0	0	0	0	0	0	0	0	0	0	0	0	0	0	0	0	0	0	0	1	1
ESC_KA4948AA	PSU-1547	clade I	Escherichia coli	cheese	Food	2018	United States	North America	cladeI	cryptic	Enterobase	SRR8140238	ESC_KA4948AA		5007240	661775	84	99.97	0.43	0	O10:H45	available	0	0	0	0	0	0	0	0	1	0	0	0	0	0	0	0	0	0	0	0	0	0	0	0	0	0	0
ESC_KA5076AA	632388	clade I	Escherichia coli	human; Homo sapiens	Human	2018	United Kingdom	Europe	cladeI	E	Enterobase	SRR8148867	ESC_KA5076AA		5436442	494827	241	99.97	0.33	0	O98:H40	available	1	0	0	0	1	0	0	0	0	0	0	0	0	0	0	0	0	0	1	0	0	1	0	0	0	0	1
ESC_KA5082AA	630667	clade I	Escherichia coli	human; Homo sapiens	Human	2018	United Kingdom	Europe	cladeI	E	Enterobase	SRR8146039	ESC_KA5082AA		5454648	437754	300	99.97	0.33	0	O98:H40	available	1	0	0	0	1	0	0	0	0	0	0	0	0	0	0	0	0	0	1	0	0	1	0	0	0	0	1
ESC_KA5832AA	FSIS11815770	clade I	Escherichia coli	animal-chicken-young chicken	livestock	2018	United States	North America	cladeI	E	Enterobase	SRR8236482	ESC_KA5832AA		5604006	223882	349	99.97	0.36	0	ONT:H51	available	0	0	0	0	0	0	0	0	0	0	0	0	0	0	0	0	0	0	0	0	0	0	0	0	0	0	0
ESC_KA7106AA	2013C-4282	clade I	Escherichia coli	Homo sapiens; stool	Human	2013			cladeI	A	Enterobase	NA	ESC_KA7106AA		5203410	5030044	3	99.97	0.11	0	OG9 (O17/O44/O73/O77/O106):H45	not available	1	0	0	0	0	0	0	0	0	0	0	0	0	0	0	0	0	0	0	0	0	0	0	0	0	1	1
ESC_KA7506AA		clade I	Escherichia coli						cladeI	E	Enterobase	ERR2932953	ESC_KA7506AA		5255991	340768	151	99.97	0.27	25	ONT:H45	available	0	0	0	0	0	0	0	0	0	0	0	0	0	0	1	0	0	0	0	0	0	0	0	0	0	0	0
ESC_KA7780AA	VA-WGS-18101	clade I	Escherichia coli	Wild Animal	Wild Animal	2018	United States	North America	cladeI	E	Enterobase	SRR8282889	ESC_KA7780AA		5227973	572354	95	99.97	0.04	0	ONT:H27	available	1	0	0	0	0	0	0	0	0	0	0	0	0	0	0	0	0	0	1	0	0	1	0	0	0	0	1
ESC_KA8263AA	FSIS11815776	clade I	Escherichia coli	Animal-Turkey-Young Turkey	livestock	2018	United States	North America	cladeI	E	Enterobase	SRR8313094	ESC_KA8263AA		5694635	337604	369	99.97	0.21	0	O102:H51	available	0	0	0	0	0	0	0	0	0	0	0	0	0	0	0	0	0	0	0	0	0	0	0	0	0	0	0
ESC_KA8706AA	14S03600-2	clade I	Escherichia coli	bos taurus; feces	livestock	2014	Netherlands	Europe	cladeI	A	Enterobase	ERR2987533	ESC_KA8706AA		4837278	953692	70	99.97	0.19	0	OG9 (O17/O44/O73/O77/O106):H45	available	0	0	0	0	0	0	0	0	0	0	0	0	0	0	0	0	0	0	0	0	0	0	0	0	0	0	0
ESC_KA8913AA	UPCH_278	clade I	Escherichia coli	Poultry	livestock	2018	Peru	South America	cladeI	C	Enterobase	NA	ESC_KA8913AA		5421024	361612	212	99.97	0.14	0	O102:H42	not available	0	0	0	0	0	0	0	0	0	0	0	0	0	0	0	0	0	0	0	0	0	0	0	0	0	0	0
ESC_KA8915AA	UPCH_279	clade I	Escherichia coli	Poultry	livestock	2018	Peru	South America	cladeI	C	Enterobase	NA	ESC_KA8915AA		5420791	361516	207	99.97	0.14	0	O102:H42	not available	0	0	0	0	0	0	0	0	0	0	0	0	0	0	0	0	0	0	0	0	0	0	0	0	0	0	0
ESC_KA9548AA	FSIS11917129	clade I	Escherichia coli	animal-cattle-heifer	livestock	2018	United States	North America	cladeI	A	Enterobase	SRR8456438	ESC_KA9548AA		5130193	607921	135	99.82	0.11	0	OG9 (O17/O44/O73/O77/O106):H45	available	0	0	0	0	0	0	0	0	0	0	0	0	0	0	0	0	0	0	0	0	0	0	0	0	0	0	0
ESC_KA9630AA	FSIS11816204	clade I	Escherichia coli	Animal-Turkey-Young Turkey	livestock	2018	United States	North America	cladeI	E	Enterobase	SRR8464851	ESC_KA9630AA		5378024	263752	174	99.97	0.79	0	ONT:H16	available	0	0	0	0	0	0	0	0	0	0	0	0	0	0	0	0	0	0	0	0	0	0	0	0	0	0	0
ESC_LA0866AA	FSIS11917423	clade I	Escherichia coli	animal-swine-market swine	livestock	2019	United States	North America	cladeI	E	Enterobase	SRR8502538	ESC_LA0866AA		5216178	436319	124	99.97	0.04	0	ONT:H5	available	0	0	0	0	0	0	0	0	0	0	0	0	1	0	0	0	0	0	0	0	0	0	0	0	0	0	0
ESC_LA2069AA	FWSEC0118	clade I	Escherichia coli	Proficiency Panel Isolate	Human				cladeI	cryptic	Enterobase	SRR7947314	ESC_LA2069AA		5407458	303185	224	100	0.11	0	OG7 (O2/O50):H25	available	0	0	0	0	0	1	0	0	0	0	1	0	0	0	0	0	0	0	0	0	0	0	0	1	0	0	1
ESC_LA3709AA	143	clade I	Escherichia coli	Homo sapiens; urine	Human	1998	United States	North America	cladeI	A	Enterobase	SRR7304322	ESC_LA3709AA		5006483	714593	60	99.97	0.14	0	OG9 (O17/O44/O73/O77/O106):H45	available	0	0	0	0	0	0	0	0	0	0	0	0	0	0	0	0	0	0	0	0	0	0	0	0	0	0	0
ESC_LA6742AA		clade I	Escherichia coli			2012	United States	North America	cladeI	E	Enterobase	SRR6111574	ESC_LA6742AA		5476779	263852	161	99.97	0.84	0	ONT:H45	available	0	0	0	0	0	0	0	0	0	0	0	0	0	0	0	0	0	0	0	0	0	0	0	0	0	0	0
ESC_LA9658AA	300290	clade I	Escherichia coli	Homo sapiens; fecal sample; Case; male; Stool	Human		Mozambique	Africa	cladeI	E	Enterobase	SRR8634246	ESC_LA9658AA		4938048	700111	77	99.97	0.22	0	O8:H33	available	0	0	0	0	0	0	1	0	0	0	0	0	0	0	0	0	0	0	0	0	0	0	0	0	0	0	0
ESC_MA0609AA	693369	clade I	Escherichia coli	ND		2019	United Kingdom	Europe	cladeI	E	Enterobase	SRR8656992	ESC_MA0609AA		5213600	209197	240	99.97	0.08	0	OG13 (O124/O164):H24	available	0	0	0	0	0	0	0	0	0	0	0	0	0	0	0	0	0	0	0	0	0	0	0	0	0	0	0
ESC_MA2342AA		clade I	Escherichia coli	Homo sapiens; Urine(second portion)	Human	2014	Switzerland	Europe	cladeI	E	Enterobase	ERR2935499	ESC_MA2342AA		5119604	153026	494	99.69	1.94	22.22	O126:H27	available	0	0	0	0	0	0	0	0	0	0	0	0	0	0	0	0	0	0	0	0	0	0	0	0	0	0	0
ESC_MA2970AA	266	clade I							cladeI	E	Enterobase	NA	ESC_MA2970AA		5677779	292618	378	99.97	0.72	60	O98:H5	not available	0	0	0	0	0	0	0	0	0	0	0	0	0	0	0	0	0	0	0	0	0	0	0	0	0	0	0
ESC_MA4338AA	H-15_2	clade I	Escherichia coli	Human	Human		Gambia	Africa	cladeI	A	Enterobase	NA	ESC_MA4338AA		5160998	463164	74	99.97	0.48	0	OG9 (O17/O44/O73/O77/O106):H45	not available	0	0	0	0	0	0	1	0	0	1	0	0	0	0	0	0	0	0	0	0	0	0	0	0	0	0	0
ESC_MA4369AA	H-48_2	clade I	Escherichia coli	Human	Human		Gambia	Africa	cladeI	E	Enterobase	NA	ESC_MA4369AA		5174549	306881	104	99.97	0.21	0	ONT:H45	not available	0	0	0	0	0	0	0	0	0	0	0	0	0	0	1	0	0	0	0	0	0	0	0	0	0	0	0
ESC_MA4378AA	H-48_3	clade I	Escherichia coli	Human	Human		Gambia	Africa	cladeI	E	Enterobase	NA	ESC_MA4378AA		5177717	357854	109	99.97	0.21	0	ONT:H45	not available	0	0	0	0	0	0	0	0	0	0	0	0	0	0	1	0	0	0	0	0	0	0	0	0	0	0	0
ESC_MA4386AA	H-15_5	clade I	Escherichia coli	Human	Human		Gambia	Africa	cladeI	A	Enterobase	NA	ESC_MA4386AA		5162848	675264	68	99.97	0.48	0	OG9 (O17/O44/O73/O77/O106):H45	not available	0	0	0	0	0	0	1	0	0	1	0	0	0	0	0	0	0	0	0	0	0	0	0	0	0	0	0
ESC_MA4419AA	H-48_5	clade I	Escherichia coli	Human	Human		Gambia	Africa	cladeI	E	Enterobase	NA	ESC_MA4419AA		5184748	430549	119	99.97	0.27	25	ONT:H45	not available	0	0	0	0	0	0	0	0	0	0	0	0	0	0	1	0	0	0	0	0	0	0	0	0	0	0	0
ESC_MA4421AA	H-48_4	clade I	Escherichia coli	Human	Human		Gambia	Africa	cladeI	E	Enterobase	NA	ESC_MA4421AA		5180215	379173	116	99.97	0.21	0	ONT:H45	not available	0	0	0	0	0	0	0	0	0	0	0	0	0	0	1	0	0	0	0	0	0	0	0	0	0	0	0
ESC_MA5204AA	CVM N18EC070	clade I	Escherichia coli	Poultry, Chicken Breasts	livestock	2018			cladeI	U/cryptic	Enterobase	SRR9002374	ESC_MA5204AA		4949455	606237	108	99.97	0.14	0	O10:H45	available	0	0	0	0	0	0	0	0	0	0	0	0	0	0	0	0	0	0	0	0	0	0	0	0	0	0	0
ESC_MA5370AA	PNUSAE024175	clade I	Escherichia coli				United States	North America	cladeI	A	Enterobase	SRR9018679	ESC_MA5370AA		5132955	603879	158	99.97	0.11	0	OG9 (O17/O44/O73/O77/O106):H45	available	0	0	1	0	0	0	0	0	0	0	0	0	0	0	0	0	0	0	0	0	0	0	0	0	0	0	0
ESC_MA5377AA	PNUSAE024283	clade I	Escherichia coli				United States	North America	cladeI	E	Enterobase	SRR9018476	ESC_MA5377AA		5000932	697699	40	99.97	0.04	0	O126:H27	available	0	0	0	0	0	0	0	0	0	0	0	0	0	0	0	0	0	0	0	0	0	0	0	0	0	0	0
ESC_MA5400AA	734517	clade I	Escherichia coli	human; Homo sapiens	Human	2019	United Kingdom	Europe	cladeI	cryptic	Enterobase	SRR9018578	ESC_MA5400AA		5380308	336348	200	100	0.11	0	OG7 (O2/O50):H25	available	0	0	0	0	0	1	0	0	0	0	1	1	0	0	0	0	0	0	0	0	0	0	1	0	0	1	0
ESC_MA5751AA	AG19-0204	clade I	Escherichia coli	Intestine (Bos taurus)	livestock	2017	United States	North America	cladeI	cryptic	Enterobase	SRR9051976	ESC_MA5751AA		5874894	305343	271	100	0.16	0	OG7 (O2/O50):H25	available	0	0	0	0	0	0	0	1	0	0	1	0	0	0	0	0	0	0	0	0	0	0	1	1	0	1	1
ESC_MA6056AA	CFSAN084833	clade I	Escherichia coli	Cattle manure (Bos Taurus)	livestock	2018	United States	North America	cladeI	cryptic	Enterobase	SRR9067599	ESC_MA6056AA		5635525	340679	261	100	0.16	0	OG7 (O2/O50):H25	available	1	0	0	0	0	0	0	1	0	0	1	0	0	0	0	0	0	0	0	0	0	0	1	1	0	1	0
ESC_MA6061AA	CFSAN084835	clade I	Escherichia coli	Cattle manure (Bos Taurus)	livestock	2018	United States	North America	cladeI	cryptic	Enterobase	SRR9067594	ESC_MA6061AA		5625894	212341	288	100	0.16	0	OG7 (O2/O50):H25	available	1	0	0	0	0	0	0	1	0	0	1	0	0	0	0	0	0	0	0	0	0	0	1	1	0	1	0
ESC_MA6062AA	CFSAN084834	clade I	Escherichia coli	Cattle manure (Bos Taurus)	livestock	2018	United States	North America	cladeI	cryptic	Enterobase	SRR9067574	ESC_MA6062AA		5634116	285480	246	100	0.16	0	OG7 (O2/O50):H25	available	1	0	0	0	0	0	0	1	0	0	1	0	0	0	0	0	0	0	0	0	0	0	1	1	0	1	0
ESC_MA6083AA	CFSAN084832	clade I	Escherichia coli	Cattle manure (Bos Taurus)	livestock	2018	United States	North America	cladeI	cryptic	Enterobase	SRR9067443	ESC_MA6083AA		5627494	212172	253	100	0.16	0	OG7 (O2/O50):H25	available	1	0	0	0	0	0	0	1	0	0	1	0	0	0	0	0	0	0	0	0	0	0	1	1	0	1	0
ESC_MA6316AA	SCBH169	clade I				2017			cladeI	cryptic	Enterobase	NA	ESC_MA6316AA		5357366	549852	272	99.97	0.14	0	ONT:H45	not available	0	0	0	0	0	0	0	0	0	0	0	0	0	0	0	0	0	0	0	0	0	0	0	0	1	0	0
ESC_MA6479AA	SCBA243	clade I				2017			cladeI	cryptic	Enterobase	NA	ESC_MA6479AA		5368804	498602	222	99.97	0.14	0	ONT:H45	not available	0	0	0	0	0	0	0	0	0	0	0	0	0	0	0	0	0	0	0	0	0	0	0	0	1	0	0
ESC_MA6506AA	SCCA894	clade I				2018			cladeI	cryptic	Enterobase	NA	ESC_MA6506AA		5242592	706562	149	99.97	0.11	0	ONT:H45	not available	0	0	0	0	0	0	0	0	0	0	0	0	0	0	0	0	0	0	0	0	0	0	0	0	1	0	0
ESC_MA6518AA	SCCA993	clade I				2018			cladeI	cryptic	Enterobase	NA	ESC_MA6518AA		5241887	706562	141	99.97	0.11	0	ONT:H45	not available	0	0	0	0	0	0	0	0	0	0	0	0	0	0	0	0	0	0	0	0	0	0	0	0	1	0	0
ESC_MA6665AA	SCAC703	clade I				2016			cladeI	E	Enterobase	NA	ESC_MA6665AA		5440981	532396	137	99.97	0.49	0	O153:H16	not available	0	0	0	0	0	0	0	0	0	0	0	0	0	0	0	0	0	0	0	0	0	0	0	0	0	0	0
ESC_MA7002AA	FSIS11921020	clade I	Escherichia coli	Animal-Turkey-Young Turkey	livestock	2019	United States	North America	cladeI	E	Enterobase	SRR9105567	ESC_MA7002AA		5463964	323124	172	99.97	0.79	16.67	O153:H16	available	0	0	0	0	0	0	0	0	0	0	0	0	0	0	0	0	0	0	0	0	0	0	0	0	0	0	0
ESC_MA7177AA	PNUSAE024543	clade I	Escherichia coli				United States	North America	cladeI	A	Enterobase	SRR9099171	ESC_MA7177AA		5136184	485925	82	99.97	0.11	0	OG9 (O17/O44/O73/O77/O106):H45	available	0	0	1	0	0	0	0	0	0	0	0	0	0	0	0	0	0	0	0	0	0	0	0	0	0	1	1
ESC_MA7623AA	TMP020519	clade I	Escherichia coli	goat	Food	2016	Kenya	Africa	cladeI	E	Enterobase	ERR3330281	ESC_MA7623AA		4978756	848371	66	99.97	0.11	0	ONT:H7	available	0	0	0	0	0	0	0	0	0	0	0	0	0	0	0	0	0	0	0	0	0	0	0	0	1	0	0
ESC_MA7671AA	TMP019816	clade I	Escherichia coli	ND	livestock	2015	Kenya	Africa	cladeI	E	Enterobase	ERR3330225	ESC_MA7671AA		4921475	700171	88	99.97	0.52	0	O8:H33	available	0	0	0	0	0	0	1	0	0	0	0	0	0	0	0	0	0	0	0	0	0	0	0	0	0	0	0
ESC_MA7857AA	TMP016398	clade I	Escherichia coli	chickens	livestock	2015	Kenya	Africa	cladeI	EC_control_fail	Enterobase	ERR3329348	ESC_MA7857AA		5166356	744206	67	99.97	0.17	0	O51:H45	available	0	0	0	0	0	0	0	0	0	0	0	0	0	0	0	0	0	0	0	0	0	0	0	0	0	0	0
ESC_MA7887AA	TMP016144	clade I	Escherichia coli	ND	Human	2015	Kenya	Africa	cladeI	E	Enterobase	ERR3329318	ESC_MA7887AA		4931446	700377	82	99.97	0.52	0	O8:H33	available	0	0	0	0	0	0	1	0	0	0	0	0	0	0	0	0	0	0	0	0	0	0	0	0	0	0	0
ESC_MA8052AA	PLQ000566	clade I	Escherichia coli	ND	livestock	2016	Kenya	Africa	cladeI	EC_control_fail	Enterobase	ERR3329130	ESC_MA8052AA		5093795	827211	63	99.97	0.14	0	OG9 (O17/O44/O73/O77/O106):H39	available	1	0	0	0	0	0	0	0	0	0	0	0	0	0	0	0	0	0	0	0	0	0	0	0	0	1	1
ESC_MA8184AA	INT007857	clade I	Escherichia coli	ND	livestock	2016	Kenya	Africa	cladeI	E	Enterobase	ERR3328998	ESC_MA8184AA		4829014	1204187	36	99.97	0.11	0	ONT:H7	available	0	0	0	0	0	0	0	0	0	0	0	0	0	0	0	0	0	0	0	0	0	0	0	0	0	0	0
ESC_MA8185AA	INT007856	clade I	Escherichia coli	ND	livestock	2016	Kenya	Africa	cladeI	E	Enterobase	ERR3328997	ESC_MA8185AA		4829152	1204187	36	99.97	0.11	0	ONT:H7	available	0	0	0	0	0	0	0	0	0	0	0	0	0	0	0	0	0	0	0	0	0	0	0	0	0	0	0
ESC_MA8319AA	INT005741	clade I	Escherichia coli	ND	livestock	2016	Kenya	Africa	cladeI	E	Enterobase	ERR3328833	ESC_MA8319AA		4863982	700227	64	99.97	0.22	0	O8:H33	available	0	0	0	0	0	0	0	0	0	0	0	0	0	0	0	0	0	0	0	0	0	0	0	0	0	0	0
ESC_MA8369AA	INT005386	clade I	Escherichia coli	chickens	livestock	2016	Kenya	Africa	cladeI	E	Enterobase	ERR3328783	ESC_MA8369AA		5379616	457741	121	99.97	0.59	0	O8:H33	available	0	0	0	0	0	0	0	0	0	0	0	0	0	0	0	0	0	0	0	0	0	0	0	0	0	0	0
ESC_MA8370AA	INT005380	clade I	Escherichia coli	chickens	livestock	2016	Kenya	Africa	cladeI	E	Enterobase	ERR3328782	ESC_MA8370AA		5379902	457741	129	99.97	0.59	0	O8:H33	available	0	0	0	0	0	0	0	0	0	0	0	0	0	0	0	0	0	0	0	0	0	0	0	0	0	0	0
ESC_MA8456AA	INT004717	clade I	Escherichia coli	ND	livestock	2016	Kenya	Africa	cladeI	E	Enterobase	ERR3328696	ESC_MA8456AA		4721272	759811	45	99.97	0.25	0	ONT:HNT	available	0	0	0	0	0	0	0	0	0	0	0	0	0	0	0	0	0	0	0	0	0	0	0	0	0	0	0
ESC_MA8460AA	INT004683	clade I	Escherichia coli	chickens	livestock	2016	Kenya	Africa	cladeI	EC_control_fail	Enterobase	ERR3328692	ESC_MA8460AA		5202204	704711	63	99.97	0.17	0	O51:H45	available	0	0	0	0	0	0	0	0	0	0	0	0	0	0	0	0	0	0	0	0	0	0	0	0	0	0	0
ESC_MA8461AA	INT004680	clade I	Escherichia coli	chickens	livestock	2016	Kenya	Africa	cladeI	EC_control_fail	Enterobase	ERR3328691	ESC_MA8461AA		5203203	704711	69	99.97	0.17	0	O51:H45	available	0	0	0	0	0	0	0	0	0	0	0	0	0	0	0	0	0	0	0	0	0	0	0	0	0	0	0
ESC_MA8463AA	INT004664	clade I	Escherichia coli	chickens	livestock	2016	Kenya	Africa	cladeI	E	Enterobase	ERR3328689	ESC_MA8463AA		5036157	1022679	53	99.97	0.04	0	ONT:H25	available	0	0	0	0	0	0	0	0	0	0	0	0	0	0	0	0	0	0	0	0	0	0	0	0	0	0	0
ESC_MA8538AA	INT004148	clade I	Escherichia coli	household environment	Environment	2016	Kenya	Africa	cladeI	E	Enterobase	ERR3328613	ESC_MA8538AA		4721205	712561	46	99.97	0.25	0	ONT:HNT	available	0	0	0	0	0	0	0	0	0	0	0	0	0	0	0	0	0	0	0	0	0	0	0	0	0	0	0
ESC_MA8852AA	ALQ019476	clade I	Escherichia coli	rodent	Wild Animal	2015	Kenya	Africa	cladeI	cryptic	Enterobase	ERR3328218	ESC_MA8852AA		4985032	871150	50	99.97	0.14	0	O10:H45	available	0	0	0	0	0	0	0	0	0	0	0	0	0	0	0	0	0	0	0	0	0	0	0	0	0	0	0
ESC_MA9586AA	PNUSAE024882	clade I	Escherichia coli				United States	North America	cladeI	A	Enterobase	SRR9165512	ESC_MA9586AA		5105948	603772	110	99.97	0.11	0	OG9 (O17/O44/O73/O77/O106):H39	available	1	0	0	0	1	0	0	0	0	0	0	0	0	0	0	0	0	0	0	0	0	0	0	0	0	0	0
ESC_NA0062AA	PNUSAE024302	clade I	Escherichia coli				United States	North America	cladeI	A	Enterobase	SRR9184473	ESC_NA0062AA		5110225	468154	107	99.97	0.11	0	OG9 (O17/O44/O73/O77/O106):H45	available	0	0	0	0	1	0	0	0	0	0	0	0	0	0	0	0	0	0	0	0	0	0	0	0	0	1	1
ESC_NA0568AA	FDA00014285	clade I	Escherichia coli	Sliced Room Cheese	Food	2019	Egypt	Africa	cladeI	E	Enterobase	SRR9214240	ESC_NA0568AA		5282555	311187	151	99.97	0.37	0	O98:H40	available	1	0	0	0	0	0	0	0	0	0	0	0	0	0	0	0	0	0	1	0	0	0	0	0	0	0	1
ESC_NA0569AA	FDA00014283	clade I	Escherichia coli	Sliced Room Cheese	Food	2019	Egypt	Africa	cladeI	E	Enterobase	SRR9214239	ESC_NA0569AA		5234928	318228	198	99.97	0.37	0	ONT:H40	available	1	0	0	0	0	0	0	0	0	0	0	0	0	0	0	0	0	0	0	0	0	0	0	0	0	0	1
ESC_NA0998AA	FDA00014286	clade I	Escherichia coli	Sliced Room Cheese	Food	2019	Egypt	Africa	cladeI	E	Enterobase	SRR9280629	ESC_NA0998AA		5162530	135422	374	99.67	0.37	0	ONT:H40	available	1	0	0	0	0	0	0	0	0	0	0	0	0	0	0	0	0	0	0	0	0	0	0	0	0	0	1
ESC_NA1017AA	FDA00014284	clade I	Escherichia coli	Sliced Room Cheese	Food	2019	Egypt	Africa	cladeI	E	Enterobase	SRR9283224	ESC_NA1017AA		5225075	191692	263	99.97	0.37	0	ONT:H40	available	1	0	0	0	0	0	0	0	0	0	0	0	0	0	0	0	0	0	0	0	0	0	0	0	0	0	1
ESC_NA1018AA	FDA00014287	clade I	Escherichia coli	Sliced Room Cheese	Food	2019	Egypt	Africa	cladeI	E	Enterobase	SRR9283108	ESC_NA1018AA		5269788	424121	212	99.97	0.37	0	O98:H40	available	1	0	0	0	0	0	0	0	0	0	0	0	0	0	0	0	0	0	1	0	0	0	0	0	0	0	1
ESC_NA1189AA	US_ESBL132	clade I	Escherichia coli	Companion Animal, Cecal content (Sheep)	Companion Animal	2019	United States	North America	cladeI	A	Enterobase	SRR9301073	ESC_NA1189AA		4979481	1142503	55	99.97	0.11	0	OG9 (O17/O44/O73/O77/O106):H45	available	0	0	0	0	0	0	0	0	0	0	0	0	0	0	0	0	0	0	0	0	0	0	0	0	0	0	0
ESC_NA1780AA	PNUSAE025505	clade I	Escherichia coli				United States	North America	cladeI	E	Enterobase	SRR9309902	ESC_NA1780AA		5027194	521799	104	99.97	0.37	0	O126:H27	available	1	0	0	0	0	0	0	0	0	0	0	0	0	0	0	0	0	0	0	0	0	0	0	0	0	0	0
ESC_NA2238AA	PP643	clade I		Layer chicken clinical	livestock	2018			cladeI	A	Enterobase	NA	ESC_NA2238AA		5046953	244109	199	99.97	0.11	0	ONT:H45	not available	0	0	0	0	0	0	0	0	0	0	0	0	0	0	0	0	0	0	0	0	0	0	0	0	0	0	0
ESC_NA2366AA	PP881	clade I		Turkey gut	livestock	2018			cladeI	E	Enterobase	NA	ESC_NA2366AA		5522979	173483	287	99.97	0.18	0	ONT:H5	not available	0	0	0	0	0	0	0	0	0	0	0	0	0	0	0	0	0	0	0	0	0	0	0	0	0	0	0
ESC_NA2724AA	PNUSAE025735	clade I	Escherichia coli				United States	North America	cladeI	A	Enterobase	SRR9420402	ESC_NA2724AA		5121087	365049	98	99.97	0.11	0	OG9 (O17/O44/O73/O77/O106):H45	available	1	0	0	0	1	0	0	0	0	0	0	0	0	0	0	0	0	0	0	0	0	0	0	0	0	1	1
ESC_NA2908AA	PNUSAE025645	clade I	Escherichia coli				United States	North America	cladeI	A	Enterobase	SRR9596637	ESC_NA2908AA		5157664	392864	145	99.97	0.11	0	OG9 (O17/O44/O73/O77/O106):H45	available	0	0	1	0	0	0	0	0	0	0	0	0	0	0	0	0	0	0	0	0	0	0	0	0	0	1	1
ESC_NA3311AA	PNUSAE025931	clade I	Escherichia coli				United States	North America	cladeI	A	Enterobase	SRR9613382	ESC_NA3311AA		5033393	674176	70	99.97	0.11	0	OG9 (O17/O44/O73/O77/O106):H45	available	0	0	0	0	1	0	0	0	0	0	0	0	0	0	0	0	0	0	0	0	0	0	0	0	0	1	1
ESC_NA4069AA	wt	clade I	Escherichia coli	chicken; chicken farm	livestock	2014	Czech Republic	Europe	cladeI	E	Enterobase	SRR9663533	ESC_NA4069AA		5475133	409814	159	99.67	0.61	0	O15:H16	available	0	0	0	0	0	0	0	0	0	0	0	0	0	0	0	0	0	0	0	0	0	0	0	0	0	0	0
ESC_NA5766AA	PNUSAE025437	clade I	Escherichia coli				United States	North America	cladeI	A	Enterobase	SRR9835562	ESC_NA5766AA		5150056	378998	140	99.97	0.11	0	OG9 (O17/O44/O73/O77/O106):H45	available	0	0	1	0	0	0	0	0	0	0	0	0	0	0	0	0	0	0	0	0	0	0	0	0	0	1	1
ESC_NA6075AA	CVM N18EC0474	clade I	Escherichia coli	Chicken Legs	livestock	2018	United States	North America	cladeI	E	Enterobase	SRR9852805	ESC_NA6075AA		5926202	367113	334	99.97	1.16	8.33	O102:H51	available	0	0	0	0	0	0	0	0	0	0	0	0	0	0	0	0	0	0	0	0	0	0	0	0	0	0	0
ESC_NA6113AA	CVM N18EC0582	clade I	Escherichia coli	Chicken Wings	livestock	2018	United States	North America	cladeI	E	Enterobase	SRR9852843	ESC_NA6113AA		5779885	610301	382	99.97	0.78	0	ONT:H45	available	0	0	0	0	0	0	0	0	0	0	0	0	0	0	0	0	0	0	0	0	0	0	0	0	0	0	0
ESC_NA6148AA	AWGS160032_S15	clade I	Escherichia coli	rectal carriage	Human	2015	Netherlands	Europe	cladeI	A	Enterobase	NA	ESC_NA6148AA		5085041	757803	59	99.97	0.11	0	OG9 (O17/O44/O73/O77/O106):H45	not available	0	0	0	0	0	0	0	0	0	0	0	0	0	0	0	0	0	0	0	0	0	0	0	0	0	0	0
ESC_NA6295AA	FSIS11923160	clade I	Escherichia coli	animal-chicken-young chicken	livestock	2019	United States	North America	cladeI	E	Enterobase	SRR9875260	ESC_NA6295AA		5734457	324278	321	99.97	0.5	14.29	ONT:H51	available	0	0	0	0	0	0	0	0	0	0	0	0	0	0	0	0	0	0	0	0	0	0	0	0	0	0	0
ESC_NA6498AA	79.0191	clade I	Escherichia coli	Gallus gallus domesticus	livestock	1979	United States	North America	cladeI	A	Enterobase	SRR9914222	ESC_NA6498AA		5298551	874978	119	99.97	0.11	0	OG9 (O17/O44/O73/O77/O106):H45	available	0	0	0	0	0	0	0	0	0	0	0	0	0	0	0	0	0	0	0	0	0	0	0	0	0	0	0
ESC_NA6857AA	0.2392	clade I	Escherichia coli	Meleagris gallopavo	Wild Animal	2000	United States	North America	cladeI	E	Enterobase	SRR9914081	ESC_NA6857AA		5320495	726966	84	99.97	0.04	0	O98:H5	available	0	0	0	0	0	0	0	0	0	0	0	0	0	0	0	0	0	0	0	0	0	0	0	0	1	0	0
ESC_NA7717AA	CVM N18EC1070	clade I	Escherichia coli	Chicken Thighs	livestock	2018	United States	North America	cladeI	E	Enterobase	SRR9984913	ESC_NA7717AA		5622925	318315	291	99.97	0.48	0	ONT:H45	available	0	0	0	0	0	0	0	0	0	0	0	0	0	0	0	0	0	0	0	0	0	0	0	0	0	0	0
ESC_NA7782AA	CVM N18EC0558	clade I	Escherichia coli	Chicken Breasts	livestock	2018	United States	North America	cladeI	E	Enterobase	SRR9984549	ESC_NA7782AA		5880914	207421	511	99.97	0.9	18.18	O102:H51	available	0	0	0	0	0	0	0	0	0	0	0	0	0	0	0	0	0	0	0	0	0	0	0	0	0	0	0
ESC_NA7794AA	CVM N18EC1180	clade I	Escherichia coli	Chicken Thighs	livestock	2018	United States	North America	cladeI	E	Enterobase	SRR9984561	ESC_NA7794AA		5503576	192697	506	99.97	0.78	0	ONT:H45	available	0	0	0	0	0	0	0	0	0	0	0	0	0	0	0	0	0	0	0	0	0	0	0	0	0	0	0
ESC_NA7867AA	CVM N18EC1116	clade I	Escherichia coli	Ground Beef	livestock	2018	United States	North America	cladeI	EC_control_fail	Enterobase	SRR9984634	ESC_NA7867AA		5328064	699548	208	99.97	0.61	10	OG9 (O17/O44/O73/O77/O106):H45	available	0	0	0	0	0	0	0	0	0	0	0	0	0	0	0	0	0	0	0	0	0	0	0	0	0	0	0
ESC_NA7868AA	CVM N18EC1118	clade I	Escherichia coli	Ground Beef	livestock	2018	United States	North America	cladeI	EC_control_fail	Enterobase	SRR9984635	ESC_NA7868AA		5297369	357756	257	99.97	0.61	10	OG9 (O17/O44/O73/O77/O106):H45	available	0	0	0	0	0	0	0	0	0	0	0	0	0	0	0	0	0	0	0	0	0	0	0	0	0	0	0
ESC_OA2594AA		clade I	Escherichia coli						cladeI	E	Enterobase	ERR3531206	ESC_OA2594AA		5121397	855818	57	99.97	0.24	0	O33:H5	available	0	0	0	0	0	0	0	0	0	0	0	0	0	0	0	0	0	0	0	0	0	0	0	0	0	0	0
ESC_OA3440AA	AUSMDU00034343	clade I				2017			cladeI	E	Enterobase	NA	ESC_OA3440AA		5326633	315812	159	99.97	0.27	25	ONT:H45	not available	0	0	0	0	0	0	0	0	0	0	0	0	0	0	0	0	0	0	0	0	0	0	0	0	0	0	0
ESC_OA5192AA	19OR02CB06-EC	clade I	Escherichia coli	Chicken Breasts	livestock	2019	United States	North America	cladeI	E	Enterobase	SRR10267809	ESC_OA5192AA		5825039	316878	328	99.97	0.42	0	O102:H51	available	0	0	0	0	0	0	0	0	0	0	0	0	0	0	0	0	0	0	0	0	0	0	0	0	0	0	0
ESC_OA5439AA	818127	clade I	Escherichia coli	Homo sapiens; human	Human	2019	United Kingdom	Europe	cladeI	A	Enterobase	SRR10247338	ESC_OA5439AA		5106379	910909	82	99.97	0.15	0	OG9 (O17/O44/O73/O77/O106):H45	available	1	0	0	0	0	0	0	0	0	0	0	0	0	0	0	0	0	0	1	0	0	1	0	0	0	0	0
ESC_OA5942AA	FSIS11925586	clade I	Escherichia coli	animal-cattle-heifer	livestock	2019	United States	North America	cladeI	A	Enterobase	SRR10343271	ESC_OA5942AA		4964954	273236	147	99.97	0.11	0	OG9 (O17/O44/O73/O77/O106):H45	available	0	0	0	0	0	0	0	0	0	0	0	0	0	0	0	0	0	0	0	0	0	0	0	0	0	0	0
ESC_OA5985AA	MA_233	clade I	Escherichia coli	Poultry Litter	livestock	2019	Nigeria	Africa	cladeI	A	Enterobase	SRR10325507	ESC_OA5985AA		5408335	550399	166	99.97	0.26	0	OG9 (O17/O44/O73/O77/O106):H45	available	0	0	0	0	0	0	0	0	0	0	0	0	0	0	0	0	0	0	0	0	0	0	0	0	0	0	0
ESC_OA6140AA	AWGS170123_S2_L001_R1_001_CLC_dec17	clade I	Escherichia coli			2015	Netherlands	Europe	cladeI	E	Enterobase	ERR3437282	ESC_OA6140AA		5606782	527151	183	99.97	0.49	0	O102:H51	available	0	0	0	0	0	0	0	0	0	0	0	0	0	0	0	0	0	0	0	0	0	0	0	0	0	0	0
ESC_OA6255AA	AWGS13104443-3_S16_L001_R1_001_CLC_dec17	clade I	Escherichia coli			2013	Netherlands	Europe	cladeI	E	Enterobase	ERR3437075	ESC_OA6255AA		5529924	189899	274	99.97	0.64	0	O15:H16	available	0	0	0	0	0	0	0	0	0	0	0	0	0	0	0	0	0	0	0	0	0	0	0	0	0	0	0
ESC_OA7288AA	23-8-1-4-D4_S33CLC	clade I	Escherichia coli	Pig; Digesta	livestock	2014	Germany	Europe	cladeI	E	Enterobase	SRR9619946	ESC_OA7288AA		5136617	471438	101	99.97	0.04	0	O98:H5	available	0	0	0	0	0	0	0	0	0	0	0	0	1	0	0	0	0	0	0	0	0	0	0	0	0	0	0
ESC_OA7291AA	23-8-1-4-D22_S2CLC	clade I	Escherichia coli	Pig; Digesta	livestock	2014	Germany	Europe	cladeI	E	Enterobase	SRR9619949	ESC_OA7291AA		5141916	361919	139	99.97	0.33	50	O98:H5	available	0	0	0	0	0	0	0	0	0	0	0	0	1	0	0	0	0	0	0	0	0	0	0	0	0	0	0
ESC_OA7293AA	23-8-1-4-D18_S35CLC	clade I	Escherichia coli	Pig; Digesta	livestock	2014	Germany	Europe	cladeI	E	Enterobase	SRR9619951	ESC_OA7293AA		5203257	615193	93	99.97	0.04	0	O98:H5	available	0	0	0	0	0	0	0	0	0	0	0	0	1	0	0	0	0	0	0	0	0	0	0	0	0	0	0
ESC_OA7338AA	20-1-31-3-K20_S20CLC	clade I	Escherichia coli	Pig; feces	livestock	2014	Germany	Europe	cladeI	E	Enterobase	SRR9619996	ESC_OA7338AA		5136722	615556	91	99.97	0.04	0	O98:H5	available	0	0	0	0	0	0	0	0	0	0	0	0	1	0	0	0	0	0	0	0	0	0	0	0	0	0	0
ESC_OA7341AA	20-1-31-3-K11_S19CLC	clade I	Escherichia coli	Pig; feces	livestock	2014	Germany	Europe	cladeI	E	Enterobase	SRR9619999	ESC_OA7341AA		5136131	627656	88	99.97	0.04	0	O98:H5	available	0	0	0	0	0	0	0	0	0	0	0	0	1	0	0	0	0	0	0	0	0	0	0	0	0	0	0
ESC_OA8023AA	376197	clade I	Escherichia coli	Homo sapiens; feces	Human	2017			cladeI	A	Enterobase	SRR10417733	ESC_OA8023AA		5128674	481132	197	99.97	0.11	0	OG9 (O17/O44/O73/O77/O106):H45	available	0	0	0	0	0	0	1	0	0	1	0	0	0	0	0	0	0	0	0	0	0	0	0	0	0	0	0
ESC_PA0750AA	AUSMDU00005159	clade I	Escherichia coli	Homo sapiens	Human	2016	Australia	Oceania	cladeI	A	Enterobase	SRR8592176	ESC_PA0750AA		5087350	485927	77	99.97	0.11	0	OG9 (O17/O44/O73/O77/O106):H45	available	0	0	1	0	0	0	0	0	0	0	0	0	0	0	0	0	0	0	0	0	0	0	0	0	0	1	1
ESC_PA3460AA	DRS114659	clade I	Escherichia coli	Poultry, Gallus gallus	livestock	2011	Japan	Asia	cladeI	E	Enterobase	DRR185813	ESC_PA3460AA		4860759	1236974	31	99.97	0.04	0	O159:H27	available	0	0	0	0	0	0	0	0	0	0	0	0	0	0	0	0	0	0	0	0	0	0	0	0	0	0	0
ESC_PA6014AA	FSIS11927206	clade I	Escherichia coli	animal-swine-sow	livestock	2019	United States	North America	cladeI	E	Enterobase	SRR10721602	ESC_PA6014AA		4738007	297361	152	99.07	0.04	0	O142:H48	available	0	0	0	0	0	0	0	0	0	0	0	0	0	0	0	0	0	0	0	0	0	0	0	0	0	0	0
ESC_PA6368AA	19KS10GT05-EC	clade I	Escherichia coli	Poultry, ground turkey	livestock	2019	United States	North America	cladeI	E	Enterobase	SRR10810355	ESC_PA6368AA		5544249	297111	281	99.97	0.42	0	ONT:H51	available	0	0	0	0	0	0	0	0	0	0	0	0	0	0	0	0	0	0	0	0	0	0	0	0	0	0	0
ESC_PA6446AA	CVM N19EC0384	clade I	Escherichia coli	Poultry, Chicken Thighs	livestock	2019	United States	North America	cladeI	E	Enterobase	SRR10687720	ESC_PA6446AA		5838000	392279	387	99.97	0.78	0	ONT:H45	available	0	0	0	0	0	0	0	0	0	0	0	0	0	0	0	0	0	0	0	0	0	0	0	0	0	0	0
ESC_PA6709AA	CVM N19EC0134	clade I	Escherichia coli	Poultry, Chicken Thighs	livestock	2019	United States	North America	cladeI	E	Enterobase	SRR10687983	ESC_PA6709AA		5873930	346956	360	99.97	0.72	0	O102:H51	available	0	0	0	0	0	0	0	0	0	0	0	0	0	0	0	0	0	0	0	0	0	0	0	0	0	0	0
ESC_PA7297AA	PSU-2162	clade I	Escherichia coli	Pig, (Porcine)	livestock	2001	United States	North America	cladeI	E	Enterobase	SRR10820700	ESC_PA7297AA		5076192	752578	107	99.97	0.07	0	O98:H5	available	0	0	0	0	0	0	0	0	0	0	0	0	1	0	0	0	0	0	0	0	0	0	0	0	0	0	0
ESC_PA7746AA	PSU-2311	clade I	Escherichia coli	Pig, (Porcine)	livestock	2008	United States	North America	cladeI	E	Enterobase	SRR10843381	ESC_PA7746AA		5349822	554926	137	99.97	0.04	0	O98:H5	available	0	0	0	0	0	0	0	0	0	0	0	0	1	0	0	0	0	0	0	0	0	0	0	0	0	0	0
ESC_QA1579AA	PNUSAE048100	clade I	Escherichia coli	water	Aquatic environment	2019	United States	North America	cladeI	A	Enterobase	SRR11068077	ESC_QA1579AA		5009845	1246631	51	99.97	0.38	0	OG9 (O17/O44/O73/O77/O106):H45	available	0	0	0	0	0	0	0	0	0	0	0	0	0	0	0	0	0	0	0	0	0	0	0	0	0	0	0
ESC_QA1882AA	PSU-2023	clade I	Escherichia coli	fecal bovine	livestock	2018			cladeI	cryptic	Enterobase	SRR10990379	ESC_QA1882AA		5565599	284966	242	100	0.16	0	OG7 (O2/O50):H25	available	0	0	0	0	0	0	0	1	0	0	1	0	0	0	0	0	0	0	0	0	0	0	1	1	0	1	1
ESC_QA1913AA	PSU-2029	clade I	Escherichia coli	fecal bovine	livestock	2019			cladeI	A	Enterobase	SRR10990254	ESC_QA1913AA		5277432	442382	158	99.97	0.41	33.33	OG9 (O17/O44/O73/O77/O106):H45	available	0	1	1	0	0	0	0	0	0	0	0	0	0	0	0	0	0	0	0	0	0	0	0	0	0	1	1
ESC_QA1944AA	PSU-2046	clade I	Escherichia coli	fecal bovine	livestock	2019			cladeI	EC_control_fail	Enterobase	SRR10987139	ESC_QA1944AA		5186357	477175	116	99.97	0.08	0	O53:H45	available	1	0	1	0	0	0	0	0	0	0	0	0	0	0	0	0	0	0	0	0	0	0	0	0	0	1	0
ESC_QA2319AA	66-2017-01-3941_S21_L001	clade I	Escherichia coli			2017	Norway	Europe	cladeI	E	Enterobase	ERR3375545	ESC_QA2319AA		5587826	449848	246	99.67	0.78	0	ONT:H45	available	0	0	0	0	0	0	0	0	0	0	0	0	0	0	0	0	0	0	0	0	0	0	0	0	0	0	0
ESC_QA2578AA	PSU-2287	clade I	Escherichia coli	Pig, (Porcine)	livestock	2006	United States	North America	cladeI	E	Enterobase	SRR10947612	ESC_QA2578AA		5397093	602989	152	99.97	0.04	0	ONT:H5	available	0	0	0	0	0	0	0	0	0	0	0	0	1	0	0	0	0	0	0	0	0	0	0	0	0	0	0
ESC_QA5433AA	FSIS 210117371	clade I	Escherichia coli	Animal-Cattle-Dairy Cow 1	livestock	2014	United States	North America	cladeI	E	Enterobase	SRR3160319	ESC_QA5433AA		5101637	620334	136	99.97	0.04	0	O85:H43	available	0	0	0	0	0	0	0	0	0	0	0	0	0	0	0	0	0	0	0	0	0	0	0	0	0	0	0
ESC_QA7108AA	IHIT32037_strain	clade I	Escherichia coli	Chicken	livestock	2014	Spain	Europe	cladeI	E	Enterobase	SRR11234996	ESC_QA7108AA		5518466	532643	209	99.97	1.3	30	O102:H51	available	0	0	0	0	0	0	0	0	0	0	0	0	0	0	0	0	0	0	0	0	0	0	0	0	0	0	0
ESC_QA7142AA	IHIT32006_strain	clade I	Escherichia coli	Chicken	livestock	2014	Spain	Europe	cladeI	E	Enterobase	SRR11235030	ESC_QA7142AA		5835369	331707	344	99.97	1.19	10	ONT:H45	available	0	0	0	0	0	0	0	0	0	0	0	0	0	0	0	0	0	0	0	0	0	0	0	0	0	0	0
ESC_QA7143AA	IHIT32005_strain	clade I	Escherichia coli	Chicken	livestock	2014	Spain	Europe	cladeI	E	Enterobase	SRR11235031	ESC_QA7143AA		5798321	449118	330	99.97	1.04	0	ONT:H45	available	0	0	0	0	0	0	0	0	0	0	0	0	0	0	0	0	0	0	0	0	0	0	0	0	0	0	0
ESC_QA7405AA	M105	clade I	Escherichia coli						cladeI	A	Enterobase	NA	ESC_QA7405AA		5099479	963734	107	99.97	0.15	0	OG9 (O17/O44/O73/O77/O106):H45	not available	0	0	0	0	0	0	0	0	0	0	0	0	0	0	0	0	0	0	0	0	0	0	0	0	0	0	0
ESC_QA7407AA	M115	clade I	Escherichia coli						cladeI	A	Enterobase	NA	ESC_QA7407AA		5115581	686739	125	99.97	0.17	33.33	OG9 (O17/O44/O73/O77/O106):H45	not available	0	0	0	0	0	0	0	0	0	0	0	0	0	0	0	0	0	0	0	0	0	0	0	0	0	0	0
ESC_QA7551AA	16071	clade I	Escherichia coli						cladeI	cryptic	Enterobase	NA	ESC_QA7551AA		5319892	309084	171	99.95	0.11	0	OG7 (O2/O50):H25	not available	0	0	0	0	0	1	0	0	0	0	0	0	0	0	0	0	0	0	0	0	0	0	0	1	0	1	1
ESC_QA8195AA	20GA02CB06-EC	clade I	Escherichia coli	chicken	livestock	2020	United States	North America	cladeI	E	Enterobase	SRR11322143	ESC_QA8195AA		5714972	320284	279	99.97	0.42	0	ONT:H51	available	0	0	0	0	0	0	0	0	0	0	0	0	0	0	0	0	0	0	0	0	0	0	0	0	0	0	0
ESC_QA8684AA	XFE021	clade I			Human	2017	China	Asia	cladeI	E	Enterobase	NA	ESC_QA8684AA		5494772	532649	186	99.97	0.2	0	O102:H51	not available	0	0	0	0	0	0	0	0	0	0	0	0	0	0	0	0	0	0	0	0	0	0	0	0	0	0	0
ESC_QA9460AA	R1B5C5	clade I	Escherichia coli						cladeI	A	Enterobase	NA	ESC_QA9460AA		4836729	163615	267	99.97	0.22	0	O8:H1	not available	0	0	0	0	0	0	0	0	0	0	0	0	0	0	0	0	0	0	0	0	0	0	0	0	0	0	0
ESC_QA9624AA	NVRI/17/20769/1580	clade I	Escherichia coli	Carcass	Food	2017	Poland	Europe	cladeI	A	Enterobase	NA	ESC_QA9624AA		5157928	393503	150	99.97	0.11	0	OG9 (O17/O44/O73/O77/O106):H45	not available	1	0	1	0	0	0	0	0	0	0	0	0	0	0	0	0	0	0	0	0	0	0	0	0	0	1	1
ESC_QA9660AA	4951ClinicalECOL	clade I		Poultry, Unspecified Meat	livestock	2019	United States	North America	cladeI	A	Enterobase	NA	ESC_QA9660AA		4843957	724676	53	99.97	0.11	0	OG9 (O17/O44/O73/O77/O106):H45	not available	0	0	0	0	0	0	0	0	0	0	0	0	0	0	0	0	0	0	0	0	0	0	0	0	0	0	0
ESC_RA0276AA	APEC_9498	clade I	Escherichia coli	Poultry, Gallus gallus domesticus; abdomen	livestock	2015	United Kingdom	Europe	cladeI	C	Enterobase	SRR11473188	ESC_RA0276AA		5040368	177211	260	99.97	0.19	0	O8:H48	available	0	0	0	0	0	0	0	0	0	0	0	0	0	0	0	0	0	0	0	0	0	0	0	0	0	0	0
ESC_RA1385AA	EbB033	clade I	Escherichia coli	Homo sapiens; clinical	Human	2016	Cambodia	Asia	cladeI	C	Enterobase	ERR4019869	ESC_RA1385AA		5311562	626921	125	99.97	0.15	0	OG9 (O17/O44/O73/O77/O106):H45	available	0	0	0	0	0	0	0	0	0	0	0	0	0	0	0	0	0	0	0	0	0	0	0	0	0	0	0
ESC_RA1505AA	21-25-S-1_S28_L008	clade I	Escherichia coli	Broiler	livestock	2014	Norway	Europe	cladeI	E	Enterobase	ERR3991040	ESC_RA1505AA		5569606	482010	271	99.67	0.78	0	ONT:H45	available	0	0	0	0	0	0	0	0	0	0	0	0	0	0	0	0	0	0	0	0	0	0	0	0	0	0	0
ESC_RA2237AA	TW14978	clade I	Escherichia coli	stool	Human	2004	United States	North America	cladeI	E	Enterobase	SRR10723491	ESC_RA2237AA		5281769	438563	108	99.97	0.04	0	O126:H27	available	1	0	0	0	0	0	0	0	0	0	0	0	0	0	0	0	0	0	1	0	0	1	0	0	0	0	1
ESC_RA2878AA	EC750	clade I	Escherichia coli	Salmo trutta	Wild Animal	2017	Italy	Europe	cladeI	E	Enterobase	SRR8776738	ESC_RA2878AA		5072391	1246119	58	99.97	0.32	0	O8:H33	available	0	0	0	0	0	0	0	0	0	0	0	0	0	0	0	0	0	0	0	0	0	0	0	0	0	0	0
ESC_RA3666AA	EC42405	clade I	Escherichia coli	bovine	livestock	2015	France	Europe	cladeI	E	Enterobase	NA	ESC_RA3666AA		5271130	5133009	2	99.97	0.04	0	OG11 (O153/O178):H51	not available	0	0	0	0	0	0	0	0	0	0	0	0	0	0	0	0	0	0	1	0	0	1	0	0	0	0	0
ESC_RA3760AA	3057	clade I	Escherichia coli	Homo sapiens	Human		United States	North America	cladeI	E	Enterobase	NA	ESC_RA3760AA		5016621	4934534	2	99.97	0.04	0	O53:H25	not available	0	0	0	0	0	0	0	0	0	0	0	0	0	0	0	0	0	0	0	0	0	0	0	0	0	0	0
ESC_RA3912AA	u1679eb	clade I	Escherichia coli	Poultry, Caeca content (Gallus gallus domesticus)	livestock	2018	United States	North America	cladeI	E	Enterobase	SRR11661570	ESC_RA3912AA		5765432	554918	151	99.97	0.7	0	O15:H16	available	0	0	0	0	0	0	0	0	0	0	0	0	0	0	0	0	0	0	0	0	0	0	0	0	0	0	0
ESC_RA5520AA	Ecoli10	clade I	Escherichia coli	Poultry, Gallus gallus domesticus	livestock	2018	Australia	Oceania	cladeI	EC_control_fail	Enterobase	SRR11886749	ESC_RA5520AA		5139195	704712	80	99.97	0.14	0	O51:H45	available	0	0	0	0	0	0	0	0	0	0	0	0	0	0	0	0	0	0	0	0	0	0	0	0	0	0	0
ESC_RA5523AA	Ecoli07	clade I	Escherichia coli	Poultry, Gallus gallus domesticus	livestock	2018	Australia	Oceania	cladeI	EC_control_fail	Enterobase	SRR11886752	ESC_RA5523AA		5262077	494632	98	99.97	0.29	0	O51:H45	available	0	0	0	0	0	0	0	0	0	0	0	0	0	0	0	0	0	0	0	0	0	0	0	0	0	0	0
ESC_RA5890AA	SAMPLE_WTCHG_781213_71955267	clade I	Escherichia coli						cladeI	A	Enterobase	ERR4198018	ESC_RA5890AA		4935608	983608	68	99.97	0.11	0	OG9 (O17/O44/O73/O77/O106):H45	available	0	0	0	0	0	0	0	0	0	0	0	0	0	0	0	0	0	0	0	0	0	0	0	0	0	0	0
ESC_RA5899AA	SAMPLE_WTCHG_781213_72795255	clade I	Escherichia coli						cladeI	A	Enterobase	ERR4198006	ESC_RA5899AA		4990977	1122989	80	99.97	0.11	0	OG9 (O17/O44/O73/O77/O106):H45	available	0	0	0	0	0	0	0	0	0	0	0	0	0	0	0	0	0	0	0	0	0	0	0	0	0	0	0
ESC_RA6449AA	953253	clade I	Escherichia coli	Homo sapiens; human	Human	2020	United Kingdom	Europe	cladeI	A	Enterobase	SRR12010392	ESC_RA6449AA		5215011	1130194	105	99.97	0.11	0	OG9 (O17/O44/O73/O77/O106):H45	available	1	0	0	0	0	0	0	0	0	0	0	0	0	0	0	0	0	0	0	0	0	0	0	0	0	1	1
ESC_RA6577AA	45300_S14	clade I							cladeI	E	Enterobase	NA	ESC_RA6577AA		5237268	497616	75	99.97	0.33	0	O45:H25	not available	0	0	0	0	0	0	0	0	0	0	0	0	0	0	0	0	0	0	1	0	0	1	0	0	0	0	0
ESC_RA6584AA	34398_S28	clade I							cladeI	E	Enterobase	NA	ESC_RA6584AA		5496349	63678	574	99.82	1.92	5.26	O98:H5	not available	0	0	0	0	0	0	0	0	0	0	0	0	0	0	0	0	0	0	1	0	0	1	0	0	0	0	0
ESC_RA6609AA	37300_S6	clade I							cladeI	E	Enterobase	NA	ESC_RA6609AA		5088611	273931	153	99.89	0.43	33.33	O98:H5	not available	0	0	0	0	0	0	0	0	0	0	0	0	0	0	0	0	0	0	1	0	0	1	0	0	0	0	0
ESC_RA6613AA	37299_S11	clade I							cladeI	E	Enterobase	NA	ESC_RA6613AA		5486813	156240	262	99.97	0.44	0	O85:H43	not available	0	0	0	0	0	0	0	0	0	0	0	0	0	0	0	0	0	0	1	0	0	1	0	0	0	0	1
ESC_RA6615AA	42405_S15	clade I							cladeI	E	Enterobase	NA	ESC_RA6615AA		5205172	942324	70	99.97	0.04	0	OG11 (O153/O178):H51	not available	0	0	0	0	0	0	0	0	0	0	0	0	0	0	0	0	0	0	1	0	0	1	0	0	0	0	0
ESC_RA6984AA	O17:H45 / fimH1080 / 747 (ST Warwick) / Clade I	clade I	Escherichia coli	homo sapiens; Clade	Human	2001	Australia	Oceania	cladeI	A	Enterobase	ERR4254572	ESC_RA6984AA		4902823	1119296	52	99.97	0.26	0	OG9 (O17/O44/O73/O77/O106):H45	available	0	0	0	0	0	0	0	0	0	0	0	0	0	0	0	0	0	0	0	0	0	0	0	0	0	0	0
ESC_RA8328AA	20PM1	clade I	Escherichia coli	Sus scrofa; ESBL Isolation Media	livestock	2018	Thailand	Africa	cladeI	E	Enterobase	ERR4220956	ESC_RA8328AA		5285116	670937	188	99.97	0.04	0	O98:H5	available	0	0	0	0	0	0	0	0	0	0	0	0	1	0	0	0	0	0	0	0	0	0	0	0	0	0	0
ESC_RA8652AA	PE01_370	clade I	Escherichia coli	Chicken gut; Gallus gallus domesticus; gut	livestock	2018	Peru	South America	cladeI	E	Enterobase	SRR12206230	ESC_RA8652AA		5800028	325295	297	99.97	0.49	0	O15:H16	available	0	0	0	0	0	0	0	0	0	0	0	0	0	0	0	0	0	0	0	0	0	0	0	0	0	0	0
ESC_RA8682AA	PE01_279	clade I	Escherichia coli	Chicken gut; Gallus gallus domesticus; gut	livestock	2018	Peru	South America	cladeI	C	Enterobase	SRR12206260	ESC_RA8682AA		5419916	361612	207	99.97	0.14	0	O102:H42	available	0	0	0	0	0	0	0	0	0	0	0	0	0	0	0	0	0	0	0	0	0	0	0	0	0	0	0
ESC_RA8683AA	PE01_278	clade I	Escherichia coli	Chicken gut; Gallus gallus domesticus; gut	livestock	2018	Peru	South America	cladeI	C	Enterobase	SRR12206261	ESC_RA8683AA		5422158	361612	212	99.97	0.43	0	O102:H42	available	0	0	0	0	0	0	0	0	0	0	0	0	0	0	0	0	0	0	0	0	0	0	0	0	0	0	0
ESC_SA0610AA	2013-3-523A	clade I	Escherichia coli	cattle feces	livestock	2013	United States	North America	cladeI	cryptic	Enterobase	SRR12406318	ESC_SA0610AA		5741618	527544	252	100	0.5	0	OG7 (O2/O50):H25	available	1	0	1	0	0	1	0	0	0	0	1	1	0	0	0	0	0	0	0	0	0	0	0	0	0	1	0
ESC_SA0621AA	2013-3-473E	clade I	Escherichia coli	cattle feces	livestock	2013	United States	North America	cladeI	cryptic	Enterobase	SRR12406329	ESC_SA0621AA		5467708	329869	238	100	0.16	0	OG7 (O2/O50):H45	available	0	0	0	0	0	1	0	0	1	0	1	1	0	0	0	0	0	0	0	0	0	0	0	0	0	1	0
ESC_SA0636AA	2013-3-233A	clade I	Escherichia coli	cattle feces	livestock	2013	United States	North America	cladeI	cryptic	Enterobase	SRR12406344	ESC_SA0636AA		5394618	279111	257	100	0.11	0	OG7 (O2/O50):H25	available	0	0	0	0	0	1	0	0	0	0	1	1	0	0	0	0	0	0	0	0	0	0	0	0	0	0	0
ESC_SA0646AA	2014-5-1899C	clade I	Escherichia coli	cattle feces	livestock	2014	United States	North America	cladeI	cryptic	Enterobase	SRR12406354	ESC_SA0646AA		5586715	686563	311	100	0.5	0	OG7 (O2/O50):H25	available	0	0	0	0	0	1	0	0	0	0	1	1	0	0	0	0	0	0	0	0	0	0	0	0	0	0	0
ESC_SA0682AA	2014-5-1702H	clade I	Escherichia coli	cattle feces	livestock	2014	United States	North America	cladeI	cryptic	Enterobase	SRR12406390	ESC_SA0682AA		5593087	647413	248	100	0.5	0	OG7 (O2/O50):H25	available	0	0	0	0	0	1	0	0	0	0	1	1	0	0	0	0	0	0	0	0	0	0	0	0	0	1	0
ESC_SA0684AA	2014-5-1698C	clade I	Escherichia coli	cattle feces	livestock	2014	United States	North America	cladeI	cryptic	Enterobase	SRR12406392	ESC_SA0684AA		5516069	686646	232	100	0.5	0	OG7 (O2/O50):H25	available	0	0	0	0	0	1	0	0	0	0	1	1	0	0	0	0	0	0	0	0	0	0	0	0	0	1	0
ESC_SA0737AA	2014-5-1295A	clade I	Escherichia coli	cattle feces	livestock	2014	United States	North America	cladeI	cryptic	Enterobase	SRR12406445	ESC_SA0737AA		5502195	383924	292	99.7	0.5	0	OG7 (O2/O50):H25	available	0	0	0	0	0	1	0	0	0	0	1	1	0	0	0	0	0	0	0	0	0	0	0	0	0	0	0
ESC_SA0740AA	2014-5-1294A	clade I	Escherichia coli	cattle feces	livestock	2014	United States	North America	cladeI	cryptic	Enterobase	SRR12406448	ESC_SA0740AA		5504298	686564	275	99.7	0.5	0	OG7 (O2/O50):H25	available	0	0	0	0	0	1	0	0	0	0	1	1	0	0	0	0	0	0	0	0	0	0	0	0	0	0	0
ESC_SA0742AA	2014-5-1282B	clade I	Escherichia coli	cattle feces	livestock	2014	United States	North America	cladeI	cryptic	Enterobase	SRR12406450	ESC_SA0742AA		5497871	458778	251	99.7	0.5	0	OG7 (O2/O50):H25	available	0	0	0	0	0	1	0	0	0	0	1	1	0	0	0	0	0	0	0	0	0	0	0	0	0	0	0
ESC_SA0744AA	2014-5-1261J	clade I	Escherichia coli	cattle feces	livestock	2014	United States	North America	cladeI	cryptic	Enterobase	SRR12406452	ESC_SA0744AA		5484835	297821	294	100	0.45	0	OG7 (O2/O50):H25	available	1	0	0	0	0	1	0	0	0	0	1	1	0	0	0	0	0	0	0	0	0	0	0	0	0	0	0
ESC_SA0751AA	2014-5-1125D	clade I	Escherichia coli	cattle feces	livestock	2014	United States	North America	cladeI	cryptic	Enterobase	SRR12406459	ESC_SA0751AA		5556706	485665	220	100	0.5	0	OG7 (O2/O50):H25	available	1	0	1	0	0	1	0	0	0	0	1	1	0	0	0	0	0	0	0	0	0	0	0	0	0	1	0
ESC_SA0762AA	2014-5-1018D	clade I	Escherichia coli	cattle feces	livestock	2014	United States	North America	cladeI	cryptic	Enterobase	SRR12406470	ESC_SA0762AA		5553092	134209	421	99.77	1.05	33.33	OG7 (O2/O50):H25	available	1	0	0	0	0	1	0	0	0	0	1	1	0	0	0	0	0	0	0	0	0	0	0	0	0	1	0
ESC_SA0765AA	2014-5-944C	clade I	Escherichia coli	cattle feces	livestock	2014	United States	North America	cladeI	cryptic	Enterobase	SRR12406473	ESC_SA0765AA		5507386	97940	506	99.52	1.25	25	OG7 (O2/O50):H25	available	0	0	0	0	0	1	0	0	0	0	1	1	0	0	0	0	0	0	0	0	0	0	0	0	0	1	0
ESC_SA0767AA	2014-5-934C	clade I	Escherichia coli	cattle feces	livestock	2014	United States	North America	cladeI	cryptic	Enterobase	SRR12406475	ESC_SA0767AA		5516239	112647	490	99.48	1.27	18.18	OG7 (O2/O50):H25	available	0	0	0	0	0	1	0	0	0	0	1	1	0	0	0	0	0	0	0	0	0	0	0	0	0	1	0
ESC_SA0768AA	2014-5-930D	clade I	Escherichia coli	cattle feces	livestock	2014	United States	North America	cladeI	cryptic	Enterobase	SRR12406476	ESC_SA0768AA		5638035	133526	459	99.85	0.52	44.44	OG7 (O2/O50):H25	available	1	0	0	0	0	0	0	1	0	0	1	0	0	0	0	0	0	0	0	0	0	0	1	1	0	0	1
ESC_SA0774AA	2014-5-903A	clade I	Escherichia coli	cattle feces	livestock	2014	United States	North America	cladeI	cryptic	Enterobase	SRR12406482	ESC_SA0774AA		5523577	112641	639	99.68	1.88	23.53	OG7 (O2/O50):H25	available	0	0	0	0	0	1	0	0	0	0	1	1	0	0	0	0	0	0	0	0	0	0	0	0	0	1	0
ESC_SA0776AA	2014-5-884A	clade I	Escherichia coli	cattle feces	livestock	2014	United States	North America	cladeI	cryptic	Enterobase	SRR12406484	ESC_SA0776AA		5432700	108550	688	99.07	2.42	30.43	OG7 (O2/O50):H25	available	0	0	0	0	0	1	0	0	0	0	1	1	0	0	0	0	0	0	0	0	0	0	0	0	0	1	0
ESC_SA0777AA	2014-5-869D	clade I	Escherichia coli	cattle feces	livestock	2014	United States	North America	cladeI	cryptic	Enterobase	SRR12406485	ESC_SA0777AA		5708292	64626	787	98.96	2.3	25	OG7 (O2/O50):H25	available	1	0	0	0	0	1	0	0	0	0	1	1	0	0	0	0	0	0	0	0	0	0	0	0	0	1	0
ESC_SA0778AA	2014-5-863I	clade I	Escherichia coli	cattle feces	livestock	2014	United States	North America	cladeI	cryptic	Enterobase	SRR12406486	ESC_SA0778AA		5303130	60037	742	99.21	1.27	18.75	OG7 (O2/O50):H25	available	1	0	0	0	0	0	0	1	0	0	1	0	0	0	0	0	0	0	0	0	0	0	1	1	0	0	1
ESC_SA0800AA	2014-5-538A	clade I	Escherichia coli	cattle feces	livestock	2014	United States	North America	cladeI	cryptic	Enterobase	SRR12406508	ESC_SA0800AA		5501593	647473	269	99.7	0.5	0	OG7 (O2/O50):H25	available	0	0	0	0	0	1	0	0	0	0	1	1	0	0	0	0	0	0	0	0	0	0	0	0	0	0	0
ESC_SA1520AA	20CT07CB09-EC	clade I	Escherichia coli	chicken	livestock	2020	United States	North America	cladeI	E	Enterobase	SRR12532621	ESC_SA1520AA		5714234	392168	221	99.97	0.82	12.5	ONT:H45	available	0	0	0	0	0	0	0	0	0	0	0	0	0	0	0	0	0	0	0	0	0	0	0	0	0	0	0
ESC_SA1543AA	Escherichia_coli_2020CK-00188	clade I	Escherichia coli	Homo sapiens; Rectal Swab	Human	2020	United States	North America	cladeI	E	Enterobase	SRR12519139	ESC_SA1543AA		4975281	1246904	50	99.97	0.37	0	O8:H33	available	0	0	0	0	0	0	0	0	0	0	0	0	0	0	0	0	0	0	0	0	0	0	0	0	0	0	0
ESC_SA2009AA	ESC_YA8604AA_AS	clade I	Escherichia coli	Homo sapiens	Human	2018	Gambia	Africa	cladeI	A	Enterobase	SRR12495195	ESC_SA2009AA		5169528	463870	99	99.97	0.48	0	OG9 (O17/O44/O73/O77/O106):H45	available	0	0	0	0	0	0	1	0	0	1	0	0	0	0	0	0	0	0	0	0	0	0	0	0	0	0	0
ESC_SA2020AA	ESC_CB0892AA_AS	clade I	Escherichia coli	Homo sapiens	Human	2018	Gambia	Africa	cladeI	E	Enterobase	SRR12495206	ESC_SA2020AA		5189067	342102	128	99.97	0.27	25	ONT:H45	available	0	0	0	0	0	0	0	0	0	0	0	0	0	0	1	0	0	0	0	0	0	0	0	0	0	0	0
ESC_SA2021AA	ESC_YA8687AA_AS	clade I	Escherichia coli	Homo sapiens	Human	2018	Gambia	Africa	cladeI	E	Enterobase	SRR12495207	ESC_SA2021AA		5186700	379173	135	99.97	0.21	0	ONT:H45	available	0	0	0	0	0	0	0	0	0	0	0	0	0	0	1	0	0	0	0	0	0	0	0	0	0	0	0
ESC_SA2023AA	ESC_YA8644AA_AS	clade I	Escherichia coli	Homo sapiens	Human	2018	Gambia	Africa	cladeI	E	Enterobase	SRR12495209	ESC_SA2023AA		5185594	357268	129	99.97	0.21	0	ONT:H45	available	0	0	0	0	0	0	0	0	0	0	0	0	0	0	1	0	0	0	0	0	0	0	0	0	0	0	0
ESC_SA2024AA	ESC_YA8635AA_AS	clade I	Escherichia coli	Homo sapiens	Human	2018	Gambia	Africa	cladeI	E	Enterobase	SRR12495210	ESC_SA2024AA		5183315	306881	117	99.97	0.21	0	ONT:H45	available	0	0	0	0	0	0	0	0	0	0	0	0	0	0	1	0	0	0	0	0	0	0	0	0	0	0	0
ESC_SA2062AA	ESC_YA8652AA_AS	clade I	Escherichia coli	Homo sapiens	Human	2018	Gambia	Africa	cladeI	A	Enterobase	SRR12495248	ESC_SA2062AA		5162593	675264	64	99.97	0.48	0	OG9 (O17/O44/O73/O77/O106):H45	available	0	0	0	0	0	0	1	0	0	1	0	0	0	0	0	0	0	0	0	0	0	0	0	0	0	0	0
ESC_SA3330AA	991402	clade I	Escherichia coli	Homo sapiens; human	Human	2020	United Kingdom	Europe	cladeI	A	Enterobase	SRR12718028	ESC_SA3330AA		5106573	908466	120	99.97	0.11	0	OG9 (O17/O44/O73/O77/O106):H45	available	0	0	0	0	0	0	1	0	0	1	0	0	0	0	0	0	0	0	0	0	0	0	0	0	0	0	0
ESC_SA3391AA	SAMD00247446	clade I	Escherichia coli	cow rumen microbiome; digestive tract environment; feces	livestock	2016			cladeI	E	Enterobase	DRR245501	ESC_SA3391AA		5746841	373342	167	99.97	0.32	0	ONT:H45	available	0	0	1	0	0	0	0	1	0	0	1	0	0	0	0	0	0	0	0	0	0	0	1	1	0	0	1
ESC_SA3525AA	isol122	clade I	Escherichia coli	Homo sapiens; Feces	Human	2013	Netherlands	Europe	cladeI	E	Enterobase	ERR4557043	ESC_SA3525AA		5192259	338692	182	99.97	0.21	0	ONT:H45	available	0	0	0	0	0	0	0	0	0	0	0	0	0	0	1	0	0	0	0	0	0	0	0	0	0	0	0
ESC_SA3575AA	isol124	clade I	Escherichia coli	Homo sapiens; Feces	Human	2013	Netherlands	Europe	cladeI	E	Enterobase	ERR4554550	ESC_SA3575AA		5204218	324675	186	99.97	0.36	25	O8:H33	available	0	0	0	0	0	0	0	0	0	0	0	0	0	0	1	0	0	0	0	0	0	0	0	0	0	0	0
ESC_SA3615AA	isol060	clade I	Escherichia coli	Homo sapiens; Feces	Human	2013	Netherlands	Europe	cladeI	E	Enterobase	ERR4554433	ESC_SA3615AA		5150703	1241440	95	99.97	0.22	0	O102:H51	available	0	0	0	0	0	0	1	0	0	1	0	0	0	0	0	0	0	0	0	0	0	0	0	0	0	0	0
ESC_SA3674AA	CVM N19EC0493	clade I	Escherichia coli	Chicken Thighs	livestock	2019	United States	North America	cladeI	E	Enterobase	SRR12704896	ESC_SA3674AA		5874680	322961	288	99.97	0.42	0	O25:H45	available	0	0	0	0	0	0	0	0	0	0	0	0	0	0	0	0	0	0	0	0	0	0	0	0	0	0	0
ESC_SA3719AA	CVM N19EC0690	clade I	Escherichia coli	Chicken Thighs	livestock	2019	United States	North America	cladeI	E	Enterobase	SRR12704941	ESC_SA3719AA		5698222	280260	325	99.97	1.16	10	ONT:H45	available	0	0	0	0	0	0	0	0	0	0	0	0	0	0	0	0	0	0	0	0	0	0	0	0	0	0	0
ESC_SA3780AA	CVM N19EC1324	clade I	Escherichia coli	Chicken Thighs	livestock	2019	United States	North America	cladeI	A	Enterobase	SRR12705035	ESC_SA3780AA		5876308	330743	640	99.97	1.47	16.67	ONT:H51	available	0	0	0	0	0	0	0	0	0	0	0	0	0	0	0	0	0	0	0	0	0	0	0	0	0	0	0
ESC_SA3871AA	FSIS12032406	clade I	Escherichia coli	animal-chicken-young chicken	livestock	2020	United States	North America	cladeI	E	Enterobase	SRR12470769	ESC_SA3871AA		5721405	257118	296	99.97	0.7	0	ONT:H56	available	0	0	0	0	0	0	0	0	0	0	0	0	0	0	0	0	0	0	0	0	0	0	0	0	0	0	0
ESC_SA5602AA	Mcr-CP97	clade I	Escherichia coli	Homo sapiens; human	Human	2016	China	Asia	cladeI	cryptic	Enterobase	SRR9990279	ESC_SA5602AA		5309562	410004	213	99.97	0.56	50	OG9 (O17/O44/O73/O77/O106):H45	available	0	0	0	0	0	0	0	0	0	0	0	0	0	0	0	0	0	0	0	0	0	0	0	0	1	0	0
ESC_SA5839AA	CYH-D39	clade I	Escherichia coli				China	Asia	cladeI	A	Enterobase	SRR9701057	ESC_SA5839AA		5096574	672357	75	99.97	0.13	0	O15:H16	available	0	0	0	0	0	0	0	0	0	0	0	0	0	0	0	0	0	0	0	0	0	0	0	0	0	0	0
ESC_SA6222AA	SurreyAPEC084	clade I	Escherichia coli	Gallus gallus domesticus	livestock	2017	United Kingdom	Europe	cladeI	E	Enterobase	SRR8923879	ESC_SA6222AA		5793765	594756	313	99.97	0.86	12.5	ONT:H56	available	0	0	0	0	0	0	0	0	0	0	0	0	0	0	0	0	0	0	0	0	0	0	0	0	0	0	0
ESC_SA6831AA	EC00843	clade I	Escherichia coli	Homo sapiens; urine	Human	2019	United States	North America	cladeI	F	Enterobase	SRR12764063	ESC_SA6831AA		5900363	361381	288	99.97	0.54	0	O153:H16	available	0	0	0	0	0	0	0	0	0	0	0	0	0	0	0	0	0	0	0	0	0	0	0	0	0	0	0
ESC_SA6948AA	PO-335-MCCTX-17a	clade I	Escherichia coli						cladeI	E	Enterobase	ERR2817248	ESC_SA6948AA		5118679	1252198	53	99.97	0.24	0	O33:H5	available	0	0	0	0	0	0	0	0	0	0	0	0	0	0	0	0	0	0	0	0	0	0	0	0	0	0	0
ESC_SA7126AA	812226	clade I	Escherichia coli	Homo sapiens; human	Human	2019	United Kingdom	Europe	cladeI	E	Enterobase	SRR12769832	ESC_SA7126AA		4827092	435683	67	99.97	0.22	0	O8:H33	available	0	0	0	0	0	0	1	0	0	0	0	0	0	0	0	0	0	0	0	0	0	0	0	0	0	0	0
ESC_SA7810AA	1001210	clade I	Escherichia coli	Homo sapiens; human	Human	2020	United Kingdom	Europe	cladeI	A	Enterobase	SRR12819250	ESC_SA7810AA		5320757	942514	77	99.97	0.11	0	OG9 (O17/O44/O73/O77/O106):H45	available	1	0	0	0	0	0	0	0	0	0	0	0	0	0	0	0	0	0	0	0	0	0	0	0	0	1	0
ESC_SA8353AA	EC20140975	clade I	Escherichia coli	Environment	Environment	2014	Canada	North America	cladeI	A	Enterobase	SRR12852088	ESC_SA8353AA		5190504	662898	92	99.97	0.11	0	OG9 (O17/O44/O73/O77/O106):H45	available	1	0	0	0	0	0	0	0	0	0	0	0	0	0	0	0	0	0	0	0	0	0	0	0	0	1	1
ESC_TA0261AA	GU797	clade I	Escherichia coli	feces; Tadarida brasiliensis	Wild Animal	1990	Mexico	North America	cladeI	A	Enterobase	ERR3831843	ESC_TA0261AA		4801015	909042	59	99.97	0.04	0	OG9 (O17/O44/O73/O77/O106):H45	available	0	0	0	0	0	0	0	0	0	0	0	0	0	0	0	0	0	0	0	0	0	0	0	0	0	0	0
ESC_TA1298AA	S5CTX	clade I	Escherichia coli	Poultry	livestock	2018	Lebanon	Asia	cladeI	E	Enterobase	NA	ESC_TA1298AA		5994595	268045	615	99.97	0.55	0	O25:H45	not available	0	0	0	0	0	0	0	0	0	0	0	0	0	0	0	0	0	0	0	0	0	0	0	0	0	0	0
ESC_TA1381AA	S10CTX	clade I	Escherichia coli	Poultry	livestock	2018	Lebanon	Asia	cladeI	E	Enterobase	NA	ESC_TA1381AA		5960485	268045	575	99.97	0.55	0	O25:H45	not available	0	0	0	0	0	0	0	0	0	0	0	0	0	0	0	0	0	0	0	0	0	0	0	0	0	0	0
ESC_TA1967AA	PNUSAE063900	clade I	Escherichia coli	Plant, parsley	Environment	2020	United States	North America	cladeI	A	Enterobase	SRR12999464	ESC_TA1967AA		5043470	580360	88	99.97	0.11	0	OG9 (O17/O44/O73/O77/O106):H45	available	0	0	1	0	0	0	0	0	0	0	0	0	0	0	0	0	0	0	0	0	0	0	0	0	0	0	0
ESC_TA1970AA	PNUSAE063899	clade I	Escherichia coli	Plant, parsley	Environment	2020	United States	North America	cladeI	A	Enterobase	SRR12999461	ESC_TA1970AA		5157258	604600	97	99.97	0.11	0	OG9 (O17/O44/O73/O77/O106):H45	available	0	0	1	0	0	0	0	0	0	0	0	0	0	0	0	0	0	0	0	0	0	0	0	0	0	1	1
ESC_TA2246AA	6D1-6	clade I	Escherichia coli	LITTER-AMENDED SOIL	Environment	2018	South Africa	Africa	cladeI	E	Enterobase	NA	ESC_TA2246AA		5536114	697402	174	99.97	0.15	20	O98:H5	not available	0	0	0	0	0	0	0	0	0	0	0	0	1	0	0	0	0	0	0	0	0	0	0	0	0	0	0
ESC_TA2247AA	9RL3-2	clade I	Escherichia coli	chicken litter	livestock	2018	South Africa	Africa	cladeI	E	Enterobase	NA	ESC_TA2247AA		5539332	697512	175	99.97	0.15	20	O98:H5	not available	0	0	0	0	0	0	0	0	0	0	0	0	1	0	0	0	0	0	0	0	0	0	0	0	0	0	0
ESC_TA2598AA	20CT10CB05-EC	clade I	Escherichia coli	chicken	livestock	2020			cladeI	E	Enterobase	SRR13075210	ESC_TA2598AA		5771929	479137	276	99.97	0.84	0	ONT:H45	available	0	0	0	0	0	0	0	0	0	0	0	0	0	0	0	0	0	0	0	0	0	0	0	0	0	0	0
ESC_TA3223AA	534	clade I							cladeI	E	Enterobase	NA	ESC_TA3223AA		4858906	346610	117	99.97	0.21	0	ONT:H45	not available	0	0	0	0	0	0	0	0	0	0	0	0	0	0	0	0	0	0	0	0	0	0	0	0	0	0	0
ESC_TA3503AA	FSIS12035181	clade I	Escherichia coli	Animal-Swine-Market Swine (cecal)	livestock	2020	United States	North America	cladeI	A	Enterobase	SRR13159264	ESC_TA3503AA		5435414	357974	166	99.97	0.75	14.29	ONT:H45	available	0	0	0	0	0	0	0	0	0	0	0	0	0	0	0	0	0	0	0	0	0	0	0	0	0	0	0
ESC_TA3898AA	E106	clade I	Escherichia coli	Homo sapiens; Rectal swab	Human	2018	Qatar	Asia	cladeI	A	Enterobase	SRR11347858	ESC_TA3898AA		4856882	1139665	75	99.97	0.11	0	OG9 (O17/O44/O73/O77/O106):H45	available	0	0	0	0	0	0	0	0	0	0	0	0	0	0	0	0	0	0	0	0	0	0	0	0	0	0	0
ESC_TA3908AA	E420	clade I	Escherichia coli	Homo sapiens; Rectal swab	Human	2018	Qatar	Asia	cladeI	A	Enterobase	SRR11347868	ESC_TA3908AA		5425063	594901	237	99.97	0.62	22.22	OG9 (O17/O44/O73/O77/O106):H45	available	0	0	0	0	0	0	0	0	0	0	0	0	0	0	0	0	0	0	0	0	0	0	0	0	0	0	0
ESC_TA4353AA	3B_ESBL	clade I	Escherichia coli	Food	Food	2020	Brazil	South America	cladeI	E	Enterobase	NA	ESC_TA4353AA		5513964	88401	641	99.97	0.78	0	ONT:H45	not available	0	0	0	0	0	0	0	0	0	0	0	0	0	0	0	0	0	0	0	0	0	0	0	0	0	0	0
ESC_TA4537AA	20CT11CB03-EC	clade I	Escherichia coli	chicken	livestock	2020			cladeI	E	Enterobase	SRR13219033	ESC_TA4537AA		5720197	322953	249	99.97	0.48	0	O102:H51	available	0	0	0	0	0	0	0	0	0	0	0	0	0	0	0	0	0	0	0	0	0	0	0	0	0	0	0
ESC_TA4702AA	FDA1149181-S006-068	clade I	Escherichia coli	cow manure	livestock	2020	United States	North America	cladeI	A	Enterobase	SRR13240074	ESC_TA4702AA		5161057	613483	172	99.97	0.11	0	OG9 (O17/O44/O73/O77/O106):H45	available	0	0	1	0	0	0	0	0	0	0	0	0	0	0	0	0	0	0	0	0	0	0	0	0	0	1	1
ESC_TA6310AA	40317434	clade I	Escherichia coli	Holstein Friesians; Dairy milk	Food	2008	Canada	North America	cladeI	A	Enterobase	SRR11307977	ESC_TA6310AA		5105198	630907	101	99.97	0.11	0	OG9 (O17/O44/O73/O77/O106):H45	available	0	0	0	0	0	0	0	0	0	0	0	0	0	0	0	0	0	0	0	0	0	0	0	0	0	0	0
ESC_TA6323AA	21212574	clade I	Escherichia coli	Holstein Friesians; Dairy milk	Food	2008	Canada	North America	cladeI	A	Enterobase	SRR11307991	ESC_TA6323AA		5102788	645406	83	99.97	0.11	0	OG9 (O17/O44/O73/O77/O106):H45	available	0	0	0	0	0	0	0	0	0	0	0	0	0	0	0	0	0	0	0	0	0	0	0	0	0	0	0
ESC_TA6384AA	21210525	clade I	Escherichia coli	Holstein Friesians; Dairy milk	Food	2008	Canada	North America	cladeI	A	Enterobase	SRR11308054	ESC_TA6384AA		5104161	595291	98	99.97	0.11	0	OG9 (O17/O44/O73/O77/O106):H45	available	0	0	0	0	0	0	0	0	0	0	0	0	0	0	0	0	0	0	0	0	0	0	0	0	0	0	0
ESC_TA6550AA	O10:H45	clade I	Escherichia coli	Cattle; recto-anal mucosal swab	livestock	2016	Pakistan	Asia	cladeI	A	Enterobase	SRR10801100	ESC_TA6550AA		5006243	350462	204	100	0.21	0	O10:H45	available	0	0	0	0	0	0	0	0	0	0	0	0	0	0	0	0	0	0	0	0	0	0	0	0	1	0	0
ESC_TA7365AA	E178ESBLW1	clade I	Escherichia coli						cladeI	E	Enterobase	ERR3505126	ESC_TA7365AA		5918868	391368	327	99.91	1.04	10	O25:H45	available	0	0	0	0	0	0	0	0	0	0	0	0	0	0	0	0	0	0	0	0	0	0	0	0	0	0	0
ESC_TA8239AA	Escherichia coli	clade I	Escherichia coli	Homo sapiens; Urine	Human	2018	Denmark	Europe	cladeI	A	Enterobase	ERR4014251	ESC_TA8239AA		5191007	838521	77	99.97	0.32	20	OG9 (O17/O44/O73/O77/O106):H45	available	0	0	0	0	0	0	0	0	0	0	0	0	0	0	0	0	0	0	0	0	0	0	0	0	0	0	0
ESC_TA8609AA	20CO12CB01-EC	clade I	Escherichia coli			2020	United States	North America	cladeI	E	Enterobase	SRR13380764	ESC_TA8609AA		5743158	337604	262	99.97	0.72	0	O102:H51	available	0	0	0	0	0	0	0	0	0	0	0	0	0	0	0	0	0	0	0	0	0	0	0	0	0	0	0
ESC_TA9405AA	PO-335-MCCTX-2017	clade I	Escherichia coli	Sus scrofa domesticus; caecal sample	livestock	2017	United Kingdom	Europe	cladeI	E	Enterobase	ERR3393432	ESC_TA9405AA		5120696	651565	50	99.97	0.24	0	O33:H5	available	0	0	0	0	0	0	0	0	0	0	0	0	0	0	0	0	0	0	0	0	0	0	0	0	0	0	0
ESC_TA9627AA	475/2017	clade I	Escherichia coli	Sus scrofa domesticus; fresh meat	livestock	2017	Greece	Europe	cladeI	E	Enterobase	ERR3393178	ESC_TA9627AA		5610778	331403	182	99.67	1.11	0	ONT:H45	available	0	0	0	0	0	0	0	0	0	0	0	0	0	0	0	0	0	0	0	0	0	0	0	0	0	0	0
ESC_TA9985AA	AMP1811INF6	clade I	Escherichia coli	WWTP influent	Aquatic environment	2018	Japan	Asia	cladeI	E	Enterobase	NA	ESC_TA9985AA		5021840	320839	120	99.97	0.21	0	ONT:H45	not available	0	0	0	0	0	0	0	0	0	0	0	0	0	0	0	0	0	0	0	0	0	0	0	0	0	0	0
ESC_UA0056AA	IHIT32303_strain	clade I	Escherichia coli	pig	livestock	2015	Belgium	Europe	cladeI	E	Enterobase	SRR13570479	ESC_UA0056AA		5500053	176542	268	99.86	0.73	62.5	O98:H5	available	0	0	0	0	0	0	0	0	0	0	0	0	1	0	0	0	0	0	0	0	0	0	0	0	0	0	0
ESC_UA2517AA	FSIS12035598	clade I	Escherichia coli	Animal-Chicken-Young Chicken (cecal)	livestock	2020	United States	North America	cladeI	E	Enterobase	SRR13642970	ESC_UA2517AA		5844029	179175	446	99.97	0.63	0	ONT:H51	available	0	0	0	0	0	0	0	0	0	0	0	0	0	0	0	0	0	0	0	0	0	0	0	0	0	0	0
ESC_UA2705AA	FSIS12137438	clade I	Escherichia coli	Animal-Chicken-Young Chicken (cecal)	livestock	2021	United States	North America	cladeI	E	Enterobase	SRR13673749	ESC_UA2705AA		5859802	392177	246	99.97	0.6	0	ONT:H45	available	0	0	0	0	0	0	0	0	0	0	0	0	0	0	0	0	0	0	0	0	0	0	0	0	0	0	0
ESC_UA2750AA	FSIS12036491	clade I	Escherichia coli	Animal-Swine-Sow (cecal)	livestock	2020	United States	North America	cladeI	E	Enterobase	SRR13665553	ESC_UA2750AA		5322284	412027	117	99.97	0.04	0	O98:H5	available	0	0	0	0	0	0	0	0	0	0	0	0	1	0	0	0	0	0	0	0	0	0	0	0	0	0	0
ESC_UA3431AA	FSIS12035777	clade I	Escherichia coli	Animal-Chicken-Young Chicken (cecal)	livestock	2020	United States	North America	cladeI	E	Enterobase	SRR13779017	ESC_UA3431AA		4998498	271447	276	99.97	0.04	0	O8:H48	available	0	0	0	0	0	0	0	0	0	0	0	0	0	0	0	0	0	0	0	0	0	0	0	0	1	0	0
ESC_UA4463AA	20-MO00078-0	clade I	Escherichia coli	Process water/wastewater (poultry slaughterhouse)	Aquatic environment	2020	Germany	Europe	cladeI	E	Enterobase	SRR13848075	ESC_UA4463AA		5775335	390600	251	99.67	0.78	0	ONT:H45	available	0	0	0	0	0	0	0	0	0	0	0	0	0	0	0	0	0	0	0	0	0	0	0	0	0	0	0
ESC_UA4513AA	20-MO00024-0	clade I	Escherichia coli	Process water/wastewater (poultry slaughterhouse)	Aquatic environment	2020	Germany	Europe	cladeI	E	Enterobase	SRR13848125	ESC_UA4513AA		5533436	449249	257	99.67	0.78	0	ONT:H45	available	0	0	0	0	0	0	0	0	0	0	0	0	0	0	0	0	0	0	0	0	0	0	0	0	0	0	0
ESC_UA4797AA	20CA07CB02UCD-EC	clade I	Escherichia coli	chicken; chicken wing	livestock	2020	United States	North America	cladeI	E	Enterobase	SRR13884169	ESC_UA4797AA		5739814	397851	217	99.97	0.42	0	O102:H51	available	0	0	0	0	0	0	0	0	0	0	0	0	0	0	0	0	0	0	0	0	0	0	0	0	0	0	0
ESC_UA5121AA	DTU2018-523-PRJ1121-Escherichia-coli-BA-4534-16	clade I	Escherichia coli	Sus scrofa domesticus; fresh meat sample	livestock	2016	Czechia	Europe	cladeI	E	Enterobase	ERR5443098	ESC_UA5121AA		5859963	448679	372	99.97	1.07	12.5	ONT:H45	available	0	0	0	0	0	0	0	0	0	0	0	0	0	0	0	0	0	0	0	0	0	0	0	0	0	0	0
ESC_UA5122AA	DTU2017-1259-PRJ1121-Escherichia-coli-BA-1402-16_S37_L001	clade I	Escherichia coli	Sus scrofa domesticus; caecal sample	livestock	2016	Czechia	Europe	cladeI	E	Enterobase	ERR5443096	ESC_UA5122AA		5887515	295971	366	99.97	2.75	43.48	ONT:H45	available	0	0	0	0	0	0	0	0	0	0	0	0	0	0	0	0	0	0	0	0	0	0	0	0	0	0	0
ESC_UA5200AA	DTU2018-509-PRJ1121-Escherichia-coli-16BEC2019-CTX	clade I	Escherichia coli	Gallus gallus; caecal sample	livestock	2016	United Kingdom	Europe	cladeI	E	Enterobase	ERR5443288	ESC_UA5200AA		5642500	449001	266	99.67	0.78	0	ONT:H45	available	0	0	0	0	0	0	0	0	0	0	0	0	0	0	0	0	0	0	0	0	0	0	0	0	0	0	0
ESC_UA6139AA	C064	clade I	Escherichia coli	Blood; Homo sapiens	Human	2016	Thailand	Africa	cladeI	E	Enterobase	DRR122498	ESC_UA6139AA		5068561	703975	80	99.97	0.27	0	O8:H33	available	0	0	0	0	0	0	0	0	0	0	0	0	0	0	0	0	0	0	0	0	0	0	0	0	0	0	0
ESC_UA6520AA	FP217ECCG	clade I	Escherichia coli	Wild Animal, Avian	Wild Animal	2019	Australia	Oceania	cladeI	A	Enterobase	NA	ESC_UA6520AA		5521243	653304	193	99.97	0.15	0	OG9 (O17/O44/O73/O77/O106):H45	not available	0	0	0	0	0	0	0	0	0	0	0	0	0	0	0	0	0	0	0	0	0	0	0	0	0	0	0
ESC_VA3403AA	2020.TE.140158.1.6	clade I				2018			cladeI	E	Enterobase	NA	ESC_VA3403AA		5718607	475394	212	99.97	0.78	0	ONT:H45	not available	0	0	0	0	0	0	0	0	0	0	0	0	0	0	0	0	0	0	0	0	0	0	0	0	0	0	0
ESC_VA5149AA	MVC10	clade I	Escherichia coli	Companion animal; Canis lupus familiaris	Companion Animal	2008	Australia	Oceania	cladeI	cryptic	Enterobase	SRR14629912	ESC_VA5149AA		5170004	652398	67	99.97	0.41	0	O8:H24	available	0	0	0	0	0	0	0	0	0	0	0	0	0	0	0	0	0	0	0	0	0	0	0	0	0	0	0
ESC_VA7589AA	RM7446	clade I	Escherichia coli	cow; bovine	livestock	2008	United States	North America	cladeI	cryptic	Enterobase	SRR14821652	ESC_VA7589AA		5935086	358298	298	100	0.19	0	OG7 (O2/O50):H25	available	1	0	0	0	0	0	0	1	0	0	1	0	0	0	0	0	0	0	0	0	0	0	1	1	0	0	1
ESC_VA7597AA	RM7449	clade I	Escherichia coli	cow; bovine	livestock	2008	United States	North America	cladeI	cryptic	Enterobase	SRR14821390	ESC_VA7597AA		5935488	358298	300	100	0.19	0	OG7 (O2/O50):H25	available	1	0	0	0	0	0	0	1	0	0	1	0	0	0	0	0	0	0	0	0	0	0	1	1	0	0	1
ESC_VA7624AA	RM7447	clade I	Escherichia coli	cow; bovine	livestock	2008	United States	North America	cladeI	cryptic	Enterobase	SRR14820399	ESC_VA7624AA		5929565	358298	279	100	0.19	0	OG7 (O2/O50):H25	available	1	0	0	0	0	0	0	1	0	0	1	0	0	0	0	0	0	0	0	0	0	0	1	1	0	0	1
ESC_VA7853AA	FSIS12140193	clade I	Escherichia coli	Animal-Chicken-Young Chicken (cecal)	livestock	2021	United States	North America	cladeI	U/cryptic	Enterobase	SRR14874913	ESC_VA7853AA		4988853	229888	161	99.97	0.14	0	ONT:H45	available	0	0	0	0	0	0	0	0	0	0	0	0	0	0	0	0	0	0	0	0	0	0	0	0	0	0	0
ESC_VA8155AA	RM7923	clade I	Escherichia coli	cow; bovine	livestock	2008	United States	North America	cladeI	cryptic	Enterobase	SRR14996274	ESC_VA8155AA		5952903	358298	319	100	0.19	0	OG7 (O2/O50):H25	available	1	0	0	0	0	0	0	1	0	0	1	0	0	0	0	0	0	0	0	0	0	0	1	1	0	0	1
ESC_VA8161AA	RM7867	clade I	Escherichia coli	cow; bovine	livestock	2008	United States	North America	cladeI	cryptic	Enterobase	SRR14996264	ESC_VA8161AA		5451202	358281	215	100	0.48	0	OG7 (O2/O50):H25	available	1	0	0	0	0	0	0	1	0	0	1	0	0	0	0	0	0	0	0	0	0	0	1	1	0	0	1
ESC_WA0321AA	RM7929	clade I	Escherichia coli	cow; bovine	livestock	2008	United States	North America	cladeI	cryptic	Enterobase	SRR15076480	ESC_WA0321AA		5280409	332191	190	100	0.16	0	OG9 (O17/O44/O73/O77/O106):H45	available	1	0	0	0	0	0	0	0	0	0	1	1	0	0	0	0	0	0	0	0	0	0	0	0	0	1	0
ESC_WA1604AA	FSIS12140833	clade I	Escherichia coli	Animal-Chicken-Young Chicken (cecal)	livestock	2021	United States	North America	cladeI	U/cryptic	Enterobase	SRR15203946	ESC_WA1604AA		5095033	386050	133	99.97	0.3	0	ONT:H45	available	0	0	0	0	0	0	0	0	0	0	0	0	0	0	0	0	0	0	0	0	0	0	0	0	0	0	0
HH-P024	HH-P024 (ESC_VA3087AA)	clade I		Bos taurus	livestock	2014	Japan	Asia			this study	DRR168429	ESC_VA3087AA		5734353	5734353	4	100	0.11	0	OG7 (O2/O50):H45	available	0	0	0	0	0	1	0	0	1	0	1	1	0	0	0	0	0	0	0	0	0	0	0	0	0	1	0
HH-P041	HH-P041 (ESC_VA3089AA)	clade I		Bos taurus	livestock	2014	Japan	Asia			this study	DRR168430	ESC_VA3089AA		5474880	84710	506	100	0.15	0	ONT:H25	available	0	0	1	0	0	0	0	0	0	0	1	0	0	0	0	0	0	0	0	0	0	0	0	1	0	0	1
HH-P049	HH-P049 (ESC_VA3084AA)	clade I		Bos taurus	livestock	2014	Japan	Asia			this study	DRR168431	ESC_VA3084AA		5497993	135486	355	100	0.11	0	ONT:H25	available	0	0	1	0	0	0	0	1	0	0	0	0	0	0	0	0	0	0	0	0	0	0	1	1	0	0	1
KS-P062	KS-P062 (ESC_VA3086AA)	clade I		Bos taurus	livestock	2013	Japan	Asia			this study	DRR168432	ESC_VA3086AA		5664700	366617	203	100	0.45	0	OG7 (O2/O50):H45	available	0	0	0	0	0	1	0	1	0	0	1	0	0	0	0	0	0	0	0	0	0	0	1	1	0	0	1
KS-P079	KS-P079 (ESC_VA3083AA)	clade I		Bos taurus	livestock	2013	Japan	Asia			this study	DRR168433	ESC_VA3083AA		5654357	5654357	5	100	0.32	0	ONT:H45	available	0	0	1	0	0	0	0	1	0	0	1	0	0	0	0	0	0	0	0	0	0	0	1	1	0	1	1
KS-P095	KS-P095 '(ESC_VA3085AA)	clade I		Bos taurus	livestock	2013	Japan	Asia			this study	DRR168434	ESC_VA3085AA		5573899	333257	139	100	0.11	0	OG7 (O2/O50):H25	available	0	0	1	0	0	0	0	1	0	0	1	0	0	0	0	0	0	0	0	0	0	0	1	1	0	0	1
PV12-13	PV12-13	clade I		food	Food	2012	Japan	Asia			this study	DRA013955			5368590	330556	115	99.97	0.32	0	ONT:H45	available	0	0	1	0	0	0	0	1	0	0	0	0	0	0	0	0	0	0	0	0	0	0	1	0	0	0	0
PV13-104	PV13-104	clade I		bovine, feces	livestock	2013	Japan	Asia			this study	DRA013955			5258153	429810	85	99.97	0.32	0	ONT:H45	available	0	0	1	0	0	0	0	1	0	0	0	0	0	0	0	0	0	0	0	0	0	0	1	0	0	0	0
PV14-161	PV14-161	clade I		bovine, feces	livestock	2014	Japan	Asia			this study	DRA013955			5580286	369084	101	100	0.16	0	OG7 (O2/O50):H25	available	0	0	1	0	0	0	0	1	0	0	1	0	0	0	0	0	0	0	0	0	0	0	1	1	0	0	0
SI-P041	SI-P041 (ESC_VA3088AAZ)	clade I		Bos taurus	livestock	2014	Japan	Asia			this study	DRR168435			5745412	340507	207	100	0.15	0	OG7 (O2/O50):H25	available	0	0	1	0	0	0	0	1	0	0	0	0	0	0	0	0	0	0	0	0	0	0	1	1	0	1	0
E1130	E1130	clade II		sediment	Aquatic environment	2017-09-28	Hong Kong	Asia			NCBI	NA	NA	PDIL00000000	5158032	606360	62	98.98	0.7	0	ONT:HNT	not available	0	0	0	0	0	0	0	0	0	0	0	0	0	0	0	0	0	0	0	0	0	0	0	0	0	0	0
E2562	E2562	clade II		sediment	Aquatic environment	2017-09-28	Hong Kong	Asia			NCBI	NA	NA	PDIJ00000000	4858590	592185	49	99.17	1.03	0	ONT:HNT	not available	0	0	0	0	0	0	0	0	0	0	0	0	0	0	0	0	0	0	0	0	0	0	0	0	0	0	0
E2586	E2586	clade II		sediment	Aquatic environment	2017-10-08	Hong Kong	Asia			NCBI	NA	NA	PDIH00000000	5010277	697399	78	98.67	1.16	25	ONT:HNT	not available	0	0	0	0	0	0	0	0	0	0	0	0	0	0	0	0	0	0	0	0	0	0	0	0	0	0	0
E2593	E2593	clade II		sediment	Aquatic environment	2017-10-08	Hong Kong	Asia			NCBI	NA	NA	PDII00000000	5090848	904121	78	99.07	1.24	25	ONT:HNT	not available	0	0	0	0	0	0	0	0	0	0	0	0	0	0	0	0	0	0	0	1	0	0	0	0	0	0	0
E2661	E2661	clade II		sediment	Aquatic environment	2017-10-08	Hong Kong	Asia			NCBI	NA	NA	PDIG00000000	4873403	390103	95	98.74	1.01	0	ONT:HNT	not available	0	0	0	0	0	0	0	0	0	0	0	0	0	0	0	0	0	0	0	0	0	0	0	0	0	0	0
E2748	E2748	clade II		sediment	Aquatic environment	2017-10-09	Hong Kong	Asia			NCBI	NA	NA	PDIF00000000	4757681	1136652	60	99.08	0.65	0	OG7 (O2/O50):HNT	not available	0	0	0	0	0	0	0	0	0	0	0	0	0	0	0	0	0	0	0	0	0	0	0	0	0	0	0
E3356	E3356	clade II		sediment	Aquatic environment	2017-10-09	Hong Kong	Asia			NCBI	NA	NA	PDIE00000000	4837739	625421	49	99	0.88	11.11	ONT:HNT	not available	0	0	0	0	0	0	0	0	0	0	0	0	0	0	0	0	0	0	0	0	0	0	0	0	0	0	0
E3659	E3659	clade II		sediment	Aquatic environment	2017-10-09	Hong Kong	Asia			NCBI	NA	NA	PDID00000000	4950377	466245	76	98.27	1.11	8.33	ONT:HNT	not available	0	0	0	0	0	0	0	0	0	0	0	0	0	0	0	0	0	0	0	0	0	0	0	0	0	0	0
E4208	E4208	clade II		sediment	Aquatic environment	2017-10-09	Hong Kong	Asia			NCBI	NA	NA	PDIC00000000	4610103	384094	57	98.34	0.68	0	OG10 (O13/O129/O135):HNT	not available	0	0	0	0	0	0	0	0	0	0	0	0	0	0	0	0	0	0	0	0	0	0	0	0	0	0	0
E4385	E4385	clade II		sediment	Aquatic environment	2017-09-27	Hong Kong	Asia			NCBI	NA	NA	PDIK00000000	4932766	740095	43	98.42	1.01	11.11	O36:H52	not available	0	0	0	0	0	0	0	0	0	0	0	0	0	0	0	0	0	0	0	0	0	0	0	0	0	0	0
E4694	E4694	clade II		sediment	Aquatic environment	2017-10-09	Hong Kong	Asia			NCBI	NA	NA	PDIB00000000	4811150	780767	36	99.23	0.67	0	O26:HNT	not available	0	0	0	0	0	0	0	0	0	0	0	0	0	0	0	0	0	0	0	0	0	0	0	0	0	0	0
E4702	E4702	clade II		sediment	Aquatic environment	2017-10-09	Hong Kong	Asia			NCBI	NA	NA	PDIA00000000	5030262	551913	73	99.59	0.59	0	OG10 (O13/O129/O135):HNT	not available	0	0	0	0	0	0	0	0	0	0	0	0	0	0	0	0	0	0	0	0	0	0	0	0	0	0	0
E4736	E4736	clade II		sediment	Aquatic environment	2017-09-20	Hong Kong	Asia			NCBI	NA	NA	PDHX00000000	4764264	672290	43	99.35	0.78	0	O26:HNT	not available	0	0	0	0	0	0	0	0	0	0	0	0	0	0	0	0	0	0	0	0	0	0	0	0	0	0	0
E4742	E4742	clade II		sediment	Aquatic environment	2017-10-09	Hong Kong	Asia			NCBI	NA	NA	PDHY00000000	5108826	674776	113	99.29	0.8	14.29	OG7 (O2/O50):HNT	not available	0	0	0	0	0	0	0	0	0	0	0	0	0	0	0	0	0	0	0	0	0	0	0	0	0	0	0
E4930	E4930	clade II		sediment	Aquatic environment	2017-10-09	Hong Kong	Asia			NCBI	NA	NA	PDHZ00000000	5034848	724477	78	99.66	0.98	0	ONT:HNT	not available	0	0	0	0	0	0	0	0	0	0	0	0	0	0	0	0	0	0	0	0	0	0	0	0	0	0	0
E5028	E5028	clade II		sediment	Aquatic environment	2017-10-11	Hong Kong	Asia			NCBI	NA	NA	PDHW00000000	4966958	570758	91	99.66	0.97	10	OG10 (O13/O129/O135):HNT	not available	0	0	0	0	0	0	0	0	0	0	0	0	0	0	0	0	0	0	0	0	0	0	0	0	0	0	0
ESC_BA9473AA	ROAR019	clade II	Clade VII	Cephalophus silvicultor	Wild Animal	2002	Gabon	Africa	cladeII	cryptic	Enterobase	ERR273778	ESC_BA9473AA		4725705	971580	43	100	0.29	0	ONT:HNT	available	0	0	0	0	0	0	0	0	0	0	0	0	0	0	0	0	0	0	0	0	0	0	0	0	0	0	0
ESC_BA9477AA	B1147	clade II	Clade II	Bird	Wild Animal		Australia	Oceania	cladeII	U/cryptic	Enterobase	ERR273774	ESC_BA9477AA		4567443	647621	43	99.26	0.04	0	O19:HNT	available	0	0	0	0	0	0	0	0	0	0	0	0	0	0	0	0	0	0	0	0	0	0	0	0	0	0	0
ESC_GA3519AA	DE-COMM-3233	clade II	Clade II	Blackbird commensal, Avian	Wild Animal				cladeII	cryptic	Enterobase	ERR1949276	ESC_GA3519AA		5085310	499714	101	99.26	0.19	0	OG10 (O13/O129/O135):HNT	available	0	0	0	0	0	0	0	0	0	0	0	0	0	0	0	0	0	0	0	1	0	0	0	0	0	0	0
ESC_GA8055AA	GH_106	clade II	Clade II	Water/River, Sowe downstream	Aquatic environment		United Kingdom	Europe	cladeII	U/cryptic	Enterobase	NA	ESC_GA8055AA		4911813	503670	175	99.85	0.04	0	O88:HNT	not available	0	0	0	0	0	0	0	0	0	0	0	0	0	0	0	0	0	0	0	0	0	0	0	0	0	0	0
ESC_IA7621AA	PSU-0678	clade II	Clade II	Water/River	Aquatic environment	2000	United States	North America	cladeII	cryptic	Enterobase	SRR7085315	ESC_IA7621AA		4593504	1098744	46	98.96	0.04	0	O19:HNT	available	0	0	0	0	0	0	0	0	0	0	0	0	0	0	0	0	0	0	0	0	0	0	0	0	0	0	0
ESC_WA2318AA	RH03|T1-SOC06	clade II	Escherichia coli	soil[ENVO:00001998]; Pooled soil sample collected from floor of pig farm	Environment	2017	United Kingdom	Europe	Unknown	U/cryptic	Enterobase	SRR12247546	ESC_WA2318AA		4593882	366637	68	99.85	0.07	0	O19:HNT	available	0	0	0	0	0	0	0	0	0	0	0	0	0	0	0	0	0	0	0	0	0	0	0	0	0	0	0
MOD1-EC5350		clade II				2003-10-17	USA	North America			NCBI	NA		PTRM00000000	4672129	761328	141	93.81	0.78	0	O19:HNT	not available	0	0	0	0	0	0	0	0	0	0	0	0	0	0	0	0	0	0	0	0	0	0	0	0	0	0	0
ESC_BA7196AA	eo512	clade III	Clade III						cladeIII	U/cryptic	Enterobase	ERR435412	ESC_BA7196AA		4458763	533716	63	99.97	0.17	0	O10:HNT	available	0	0	0	0	0	0	0	0	0	0	0	0	0	0	0	0	0	0	0	0	0	0	0	0	0	0	0
ESC_BA9231AA	KOEGE 71 (186a)	clade III	Clade III	Homo sapiens; Urine	Human	2006	Denmark	Europe	cladeIII	U/cryptic	Enterobase	SRR958537	ESC_BA9231AA		4554375	797277	121	99.97	0.21	0	O10:HNT	available	0	0	0	0	0	0	0	0	0	0	0	0	0	0	0	0	0	0	0	0	0	0	0	0	0	0	0
ESC_BA9469AA	TW09266	clade III	Clade III	Freshwater beach	Aquatic environment		United States	North America	Unknown	U/cryptic	Enterobase	ERR273782	ESC_BA9469AA		4860727	272381	290	99.97	0.17	0	O10:HNT	available	0	0	0	0	0	0	0	0	0	0	0	0	0	0	0	0	0	0	0	0	0	0	0	0	0	0	0
ESC_BA9470AA	TW09254	clade III	Clade III	Michigan freshwater beach	Aquatic environment		United States	North America	cladeIII	U/cryptic	Enterobase	ERR273781	ESC_BA9470AA		5031228	180899	442	99.97	0.21	0	O10:HNT	available	0	0	0	0	0	0	0	0	0	0	0	0	0	0	0	0	0	0	0	0	0	0	0	0	0	0	0
ESC_BA9474AA	ROAR438	clade III	Clade III						cladeIII	U/cryptic	Enterobase	ERR273777	ESC_BA9474AA		4640348	1002321	93	99.97	0.1	0	ONT:HNT	available	0	0	0	0	0	0	0	0	0	0	0	0	0	0	0	0	0	0	0	0	0	0	0	0	0	0	0
ESC_BA9480AA	B685	clade III	Clade III	Bird	Wild Animal		Australia	Oceania	cladeIII	U/cryptic	Enterobase	ERR273771	ESC_BA9480AA		5081995	535430	214	99.97	0.14	0	ONT:HNT	available	0	0	0	0	0	0	0	0	0	0	0	0	0	0	0	0	0	0	0	0	0	0	0	0	0	0	0
ESC_BA9485AA	TW15826	clade III	Clade III						cladeIII	U/cryptic	Enterobase	ERR273766	ESC_BA9485AA		5119232	535430	262	99.97	0.14	0	ONT:HNT	available	0	0	0	0	0	0	0	0	0	0	0	0	0	0	0	0	0	0	0	0	0	0	0	0	0	0	0
ESC_CA1454AA	KTE31	clade III	Clade III						cladeIII	U/cryptic	Enterobase	SRR652391	ESC_CA1454AA		4491044	540023	120	99.89	0.04	0	OG10 (O13/O129/O135):HNT	available	0	0	0	0	0	0	0	0	0	0	0	0	0	0	0	0	0	0	0	0	0	0	0	0	0	0	0
ESC_CA1480AA	KTE33	clade III	Clade III						cladeIII	U/cryptic	Enterobase	SRR639984	ESC_CA1480AA		4487650	534133	142	99.89	0.04	0	OG10 (O13/O129/O135):HNT	available	0	0	0	0	0	0	0	0	0	0	0	0	0	0	0	0	0	0	0	0	0	0	0	0	0	0	0
ESC_CA1490AA	KTE114	clade III	Clade III						cladeIII	U/cryptic	Enterobase	SRR640931	ESC_CA1490AA		4680582	551060	88	99.97	0.14	14.29	ONT:HNT	available	0	0	0	0	0	0	0	0	0	0	0	0	0	0	0	0	0	0	0	0	0	0	0	0	0	0	0
ESC_CA9417AA	VREC0023	clade III	Clade III						cladeIII	U/cryptic	Enterobase	ERR972093	ESC_CA9417AA		4453869	806005	42	99.97	0.25	0	O10:HNT	available	0	0	0	0	0	0	0	0	0	0	0	0	0	0	0	0	0	0	0	0	0	0	0	0	0	0	0
ESC_EA2830AA	MOD1-EC5495	clade III	Clade III	Laridae; Feces-Sea Gull	Wild Animal	1993	United States	North America	cladeIII	U/cryptic	Enterobase	SRR3989741	ESC_EA2830AA		4367479	367969	79	99.97	0.04	0	ONT:HNT	available	0	0	0	0	0	0	0	0	0	0	0	0	0	0	0	0	0	0	0	0	0	0	0	0	0	0	0
ESC_EA2893AA	MOD1-EC5457	clade III	Clade III	Water/River	Aquatic environment	1993	United States	North America	cladeIII	U/cryptic	Enterobase	SRR3989611	ESC_EA2893AA		4401180	129899	204	99.97	0.29	33.33	O10:HNT	available	0	0	0	0	0	0	0	0	0	0	0	0	0	0	0	0	0	0	0	0	0	0	0	0	0	0	0
ESC_GA7178AA	CFSAN053333	clade III	Clade III	Plant, Italian Parsely	Food	2013	United States	North America	cladeIII	U/cryptic	Enterobase	NA	ESC_GA7178AA		4395734	289937	130	99.97	0.29	33.33	O10:HNT	not available	0	0	0	0	0	0	0	0	0	0	0	0	0	0	0	0	0	0	0	0	0	0	0	0	0	0	0
ESC_GA8043AA	GH_86	clade III	Clade III	Water/River, Sowe downstream	Aquatic environment		United Kingdom	Europe	cladeIII	U/cryptic	Enterobase	NA	ESC_GA8043AA		4400792	567993	63	99.97	0.04	0	ONT:HNT	not available	0	0	0	0	0	0	0	0	0	0	0	0	0	0	0	0	0	0	0	0	0	0	0	0	0	0	0
ESC_GA8368AA	TW09231	clade III	Clade III	Michigan freshwater beach	Aquatic environment		United States	North America	cladeIII	U/cryptic	Enterobase	NA	ESC_GA8368AA		4736748	63012	495	99.67	0.64	11.11	ONT:HNT	not available	0	0	0	0	0	0	0	0	0	0	0	0	0	0	0	0	0	0	0	0	0	0	0	0	0	0	0
ESC_GA8369AA	TW09276	clade III	Clade III	Michigan freshwater beach	Aquatic environment		United States	North America	cladeIII	U/cryptic	Enterobase	NA	ESC_GA8369AA		4473145	103974	328	99.97	1.25	0	ONT:HNT	not available	0	0	0	0	0	0	0	0	0	0	0	0	0	0	0	0	0	0	0	0	0	0	0	0	0	0	0
ESC_HA7850AA	155580	clade III	Clade III	Tissue	Human	2015	United Kingdom	Europe	cladeIII	U/cryptic	Enterobase	NA	ESC_HA7850AA		4842852	371498	156	99.67	0.16	0	O10:HNT	not available	0	0	0	0	0	0	0	0	0	0	0	0	0	0	0	0	0	0	0	0	0	0	0	0	0	0	0
ESC_HA7855AA	170304	clade III	Clade III	ND	Human	2015	United Kingdom	Europe	cladeIII	U/cryptic	Enterobase	NA	ESC_HA7855AA		4755393	577333	127	99.97	0.62	18.18	ONT:HNT	not available	0	0	0	0	0	0	0	0	0	0	0	0	0	0	0	0	0	0	0	0	0	0	0	0	0	0	0
ESC_HA7859AA	195601	clade III	Clade III		Food		United Kingdom	Europe	cladeIII	U/cryptic	Enterobase	NA	ESC_HA7859AA		4643053	553154	70	99.97	0.14	0	O10:HNT	not available	0	0	0	0	0	0	0	0	0	0	0	0	0	0	0	0	0	0	0	0	0	0	0	0	0	0	0
ESC_HA7881AA	385522	clade III	Clade III	Faeces	Human	2017	United Kingdom	Europe	cladeIII	U/cryptic	Enterobase	NA	ESC_HA7881AA		4491204	682421	78	99.51	0.1	0	ONT:HNT	not available	0	0	0	0	0	0	0	0	0	0	0	0	0	0	0	0	0	0	0	0	0	0	0	0	0	0	0
ESC_IA3485AA	MOD1-EC5433	clade III	Clade III	Enviroment-Soil	Environment	1993	United States	North America	cladeIII	U/cryptic	Enterobase	SRR6666864	ESC_IA3485AA		4362075	716383	32	99.97	0.14	0	ONT:HNT	available	0	0	0	0	0	0	0	0	0	0	0	0	0	0	0	0	0	0	0	0	0	0	0	0	0	0	0
ESC_IA3968AA	MOD1-EC6475	clade III	Clade III	avian, Gallus gallus domesticus-Heart	livestock	1989	India	Asia	cladeIII	U/cryptic	Enterobase	SRR6727436	ESC_IA3968AA		4456389	275476	106	99.97	0.38	25	O10:HNT	available	0	0	0	0	0	0	0	0	0	0	0	0	0	0	0	0	0	0	0	0	0	0	0	0	0	0	0
ESC_JA6029AA	PSU-0754	clade III	Clade III	Capybaras	Wild Animal	2013	United States	North America	cladeIII	U/cryptic	Enterobase	SRR7499266	ESC_JA6029AA		4483965	886445	28	99.97	0.14	0	O10:HNT	available	0	0	0	0	0	0	0	0	0	0	0	0	0	0	0	0	0	0	0	0	0	0	0	0	0	0	0
ESC_KA5200AA	NC_TRICEM_2EC50	clade III	Clade III	ND	Environment	2017	United States	North America	cladeIII	U/cryptic	Enterobase	SRR8176781	ESC_KA5200AA		4572152	676762	43	99.97	0.62	18.18	ONT:HNT	available	0	0	0	0	0	0	0	0	0	0	0	0	0	0	0	0	0	0	0	1	0	0	0	0	0	0	0
ESC_KA8925AA	UPCH_203a	clade III	Clade III		Human	2018	Peru	South America	cladeIII	U/cryptic	Enterobase	NA	ESC_KA8925AA		4609885	265037	106	99.97	0.24	33.33	O10:HNT	not available	0	0	0	0	0	0	0	0	0	0	0	0	0	0	0	0	0	0	0	0	0	0	0	0	0	0	0
ESC_MA4271AA	CFSAN085895	clade III	Clade III	Rat feces from intestine (Rattus norvegicus)	Wild Animal	2018	United States	North America	cladeIII	U/cryptic	Enterobase	SRR8943523	ESC_MA4271AA		4758858	689616	73	99.97	0.13	0	ONT:HNT	available	0	0	0	0	0	0	0	0	0	0	0	0	0	0	0	0	0	0	0	0	0	0	0	0	0	0	0
ESC_MA8993AA	CFSAN085907	clade III	Clade III	Rat feces from intestine (Rattus norvegicus)	Wild Animal	2018	United States	North America	cladeIII	U/cryptic	Enterobase	SRR9155721	ESC_MA8993AA		4785961	995847	44	99.97	0.16	16.67	ONT:HNT	available	0	0	0	0	0	0	0	0	0	0	0	0	0	0	0	0	0	0	0	0	0	0	0	0	0	0	0
ESC_MA9742AA	MOD1-EC7261	clade III	Clade III	Water/River	Aquatic environment	1993	United States	North America	cladeIII	U/cryptic	Enterobase	SRR9172077	ESC_MA9742AA		4689445	1008002	69	99.97	0.62	20	ONT:HNT	available	0	0	0	0	0	0	0	0	0	0	0	0	0	0	0	0	0	0	0	0	0	0	0	0	0	0	0
ESC_MA9744AA	MOD1-EC7253	clade III	Clade III	water	Aquatic environment	1993	United States	North America	cladeIII	U/cryptic	Enterobase	SRR9172035	ESC_MA9744AA		4418539	929009	22	99.97	0.14	0	O10:HNT	available	0	0	0	0	0	0	0	0	0	0	0	0	0	0	0	0	0	0	0	0	0	0	0	0	0	0	0
ESC_NA5833AA	SMG-19-1050	clade III	Clade III				United Kingdom	Europe	cladeIII	U/cryptic	Enterobase	NA	ESC_NA5833AA		4774424	655149	72	99.97	0.13	20	ONT:HNT	not available	0	0	0	0	0	0	0	0	0	0	0	0	0	0	0	0	0	0	0	0	0	0	0	0	0	0	0
ESC_NA5835AA	SMG-19-1060	clade III	Clade III				United Kingdom	Europe	cladeIII	U/cryptic	Enterobase	NA	ESC_NA5835AA		4774301	655118	76	99.97	0.13	20	ONT:HNT	not available	0	0	0	0	0	0	0	0	0	0	0	0	0	0	0	0	0	0	0	0	0	0	0	0	0	0	0
ESC_PA3707AA	PNUSAE040283	clade III	Clade III	water	Aquatic environment	2019	United States	North America	cladeIII	U/cryptic	Enterobase	SRR10451724	ESC_PA3707AA		4458946	211163	95	99.97	0.14	0	ONT:HNT	available	0	0	0	0	0	0	0	0	0	0	0	0	0	0	0	0	0	0	0	0	0	0	0	0	0	0	0
ESC_QA9813AA	93.0743	clade III	Clade III	soil	Environment	1993	United States	North America	cladeIII	U/cryptic	Enterobase	SRR11484723	ESC_QA9813AA		4426276	897267	31	99.97	0.14	0	O10:HNT	available	0	0	0	0	0	0	0	0	0	0	0	0	0	0	0	0	0	0	0	0	0	0	0	0	0	0	0
ESC_QA9820AA	92.1228	clade III	Clade III	Avian, Anser	Wild Animal	1992	United States	North America	cladeIII	U/cryptic	Enterobase	SRR11484730	ESC_QA9820AA		4614811	172487	236	99.97	0.14	0	ONT:HNT	available	0	0	0	0	0	0	0	0	0	0	0	0	0	0	0	0	0	0	0	0	0	0	0	0	0	0	0
ESC_QA9950AA	93.1518	clade III	Clade III	Avian, Larus argentatus	Wild Animal	1993	United States	North America	cladeIII	U/cryptic	Enterobase	SRR11484364	ESC_QA9950AA		4676542	281611	109	99.97	0.41	40	ONT:HNT	available	0	0	0	0	0	0	0	0	0	0	0	0	0	0	0	0	0	0	0	0	0	0	0	0	0	0	0
ESC_RA0076AA	93.0816	clade III	Clade III	water	Aquatic environment	1993	United States	North America	cladeIII	U/cryptic	Enterobase	SRR11484490	ESC_RA0076AA		4705142	657252	113	99.97	0.62	20	ONT:HNT	available	0	0	0	0	0	0	0	0	0	0	0	0	0	0	0	0	0	0	0	0	0	0	0	0	0	0	0
ESC_RA6991AA	O10:H52 / fimH612 / 2371 (ST Warwick) / clade III	clade III	Clade III	Gallus gallus domesticus; ROAR	livestock	2004	France	Europe	cladeIII	U/cryptic	Enterobase	ERR4250683	ESC_RA6991AA		4430557	460445	114	99.97	0.14	0	O10:HNT	available	0	0	0	0	0	0	0	0	0	0	0	0	0	0	0	0	0	0	0	0	0	0	0	0	0	0	0
ESC_RA8696AA	PE01_203	clade III	Clade III	Human stool; Homo sapiens; stool	Human	2018	Peru	South America	cladeIII	U/cryptic	Enterobase	SRR12206274	ESC_RA8696AA		4609083	265037	103	99.97	0.24	33.33	O10:HNT	available	0	0	0	0	0	0	0	0	0	0	0	0	0	0	0	0	0	0	0	0	0	0	0	0	0	0	0
ESC_SA6995AA	832738	clade III	Clade III	animal	Wild Animal	2019	United Kingdom	Europe	cladeIII	U/cryptic	Enterobase	SRR12769995	ESC_SA6995AA		4491736	646124	107	99.97	0.07	0	ONT:HNT	available	0	0	0	0	0	0	0	0	0	0	0	0	0	0	0	0	0	0	0	0	0	0	0	0	0	0	0
ESC_SA7071AA	896071	clade III	Clade III	animal	Wild Animal	2020	United Kingdom	Europe	cladeIII	U/cryptic	Enterobase	SRR12769897	ESC_SA7071AA		4647452	514422	76	99.97	0.89	30.77	O10:HNT	available	0	0	0	0	0	0	0	0	0	0	0	0	0	0	0	0	0	0	0	1	0	0	0	0	0	0	0
ESC_SA8765AA	Surrey020	clade III	Clade III			2018	United Kingdom	Europe	cladeIII	U/cryptic	Enterobase	NA	ESC_SA8765AA		4446810	327612	90	99.97	0.04	0	ONT:HNT	not available	0	0	0	0	0	0	0	0	0	0	0	0	0	0	0	0	0	0	0	0	0	0	0	0	0	0	0
ESC_SA8845AA	Surrey080	clade III	Clade III			2018	United Kingdom	Europe	cladeIII	U/cryptic	Enterobase	NA	ESC_SA8845AA		4451725	531699	52	99.97	0.04	0	ONT:HNT	not available	0	0	0	0	0	0	0	0	0	0	0	0	0	0	0	0	0	0	0	0	0	0	0	0	0	0	0
ESC_TA4319AA	ROAR116	clade III	Clade III						cladeIII	U/cryptic	Enterobase	NA	ESC_TA4319AA		4671999	420749	79	99.97	0.04	0	ONT:HNT	not available	0	0	0	0	0	0	0	0	0	0	0	0	0	0	0	0	0	0	0	0	0	0	0	0	1	0	0
ESC_TA4786AA	FSP1-P	clade III	Clade III	Parsley	Food	2019			cladeIII	U/cryptic	Enterobase	NA	ESC_TA4786AA		4397670	983477	37	99.97	0.1	0	ONT:HNT	not available	0	0	0	0	0	0	0	0	0	0	0	0	0	0	0	0	0	0	0	0	0	0	0	0	0	0	0
ESC_TA7711AA	Escherichia coli	clade III	Escherichia coli	Homo sapiens; Faeces	Human	2018	Denmark	Europe	cladeIII	U/cryptic	Enterobase	ERR4013543	ESC_TA7711AA		4474339	578135	47	99.97	0.1	0	ONT:HNT	available	0	0	0	0	0	0	0	0	0	0	0	0	0	0	0	0	0	0	0	1	0	0	0	0	0	0	0
ESC_VA5057AA	MVC526	clade III	Escherichia coli	Companion animal; Canis lupus familiaris	Companion Animal	2015	Australia	Oceania	cladeIII	U/cryptic	Enterobase	SRR14629820	ESC_VA5057AA		4568866	992670	28	99.97	0.48	25	O10:HNT	available	0	0	0	0	0	0	0	0	0	0	0	0	0	0	0	0	0	0	0	0	0	0	0	0	0	0	0
ESC_VA5137AA	MVC118	clade III	Escherichia coli	Companion animal; Canis lupus familiaris	Companion Animal	2009	Australia	Oceania	cladeIII	U/cryptic	Enterobase	SRR14629900	ESC_VA5137AA		4505544	899782	55	99.97	0.14	0	O10:HNT	available	0	0	0	0	0	0	0	0	0	0	0	0	0	0	0	0	0	0	0	0	0	0	0	0	0	0	0
ESC_VA5148AA	MVC117	clade III	Escherichia coli	Companion animal; Canis lupus familiaris	Companion Animal	2009	Australia	Oceania	cladeIII	U/cryptic	Enterobase	SRR14629911	ESC_VA5148AA		4505961	930419	55	99.97	0.14	0	O10:HNT	available	0	0	0	0	0	0	0	0	0	0	0	0	0	0	0	0	0	0	0	0	0	0	0	0	0	0	0
ESC_VA8339AA	PSU-4551	clade III	Escherichia coli	Spectacled Eider	Wild Animal	2016	United States	North America	cladeIII	U/cryptic	Enterobase	SRR14993660	ESC_VA8339AA		4732142	407524	91	99.82	0.17	0	O10:HNT	available	0	0	0	0	0	0	0	0	0	0	0	0	0	0	0	0	0	0	0	0	0	0	0	0	0	0	0
ESC_BA8399AA	1-176-05_S3_C2	clade IV	Clade IV	stool; Homo sapiens	Human	2009	Tanzania	Africa	cladeIV	U/cryptic	Enterobase	SRR1186783	ESC_BA8399AA		4366404	981007	34	100	0.04	0	OG10 (O13/O129/O135):HNT	available	0	0	0	0	0	0	0	0	0	0	0	0	0	0	0	0	0	0	0	0	0	0	0	0	0	0	0
ESC_BA9479AA	B49	clade IV	Clade IV				Australia	Oceania	cladeIV	U/cryptic	Enterobase	ERR273772	ESC_BA9479AA		4847200	702187	150	99.85	0.07	0	O7:HNT	available	0	0	0	0	0	0	0	0	0	0	0	0	0	0	0	0	0	0	0	0	0	0	0	0	0	0	0
ESC_BA9486AA	TW15817	clade IV	Clade IV						cladeIV	U/cryptic	Enterobase	ERR273765	ESC_BA9486AA		4849170	696234	153	99.85	0.07	0	O7:HNT	available	0	0	0	0	0	0	0	0	0	0	0	0	0	0	0	0	0	0	0	0	0	0	0	0	0	0	0
ESC_EA0159AA	142	clade IV	Clade IV						cladeIV	U/cryptic	Enterobase	ERR277062	ESC_EA0159AA		4491690	842347	41	99.97	0.04	0	O133:HNT	available	0	0	0	0	0	0	0	0	0	0	0	0	0	0	0	0	0	0	0	0	0	0	0	0	0	0	0
ESC_EA0983AA	MOD1-EC6819	clade IV	Clade IV	Pseudois nayaur, blue sheep-Rectum	Wild Animal	1995	United States	North America	cladeIV	U/cryptic	Enterobase	SRR3825883	ESC_EA0983AA		4487477	408141	58	100	0.16	0	ONT:HNT	available	0	0	0	0	0	0	0	0	0	0	0	0	0	0	0	0	0	0	0	0	0	0	0	0	0	0	0
ESC_EA2216AA	MOD1-EC7011	clade IV	Clade IV	avian, sea gull-Feces	Wild Animal	1993	United States	North America	cladeIV	U/cryptic	Enterobase	SRR3971765	ESC_EA2216AA		4663737	892755	67	100	0.67	25	OG10 (O13/O129/O135):HNT	available	0	0	0	0	0	0	0	0	0	0	0	0	0	0	0	0	0	0	0	0	0	0	0	0	0	0	0
ESC_EA6501AA	ERS1105511	clade IV	Clade IV						cladeIV	U/cryptic	Enterobase	ERR1640608	ESC_EA6501AA		4407046	980762	29	100	0.04	0	OG10 (O13/O129/O135):HNT	available	0	0	0	0	0	0	0	0	0	0	0	0	0	0	0	0	0	0	0	0	0	0	0	0	0	0	0
ESC_EA7393AA	6dbd2830-fa7c-11e5-aecb-3c4a9275d6c8	clade IV	Clade IV						cladeIV	U/cryptic	Enterobase	ERR1622751	ESC_EA7393AA		4729299	282342	209	100	1.9	92	ONT:HNT	available	0	0	0	0	0	0	0	0	0	0	0	0	0	0	0	0	0	0	0	0	0	0	0	0	0	0	0
ESC_EA7980AA	180779e0-fa7c-11e5-8060-3c4a9275d6c8	clade IV	Clade IV						cladeIV	U/cryptic	Enterobase	ERR1622164	ESC_EA7980AA		4614161	964097	36	100	0.07	0	ONT:HNT	available	0	0	0	0	0	0	0	0	0	0	0	0	0	0	0	0	0	0	0	0	0	0	0	0	0	0	0
ESC_EA7981AA	179704d0-fa7c-11e5-8060-3c4a9275d6c8	clade IV	Clade IV						cladeIV	U/cryptic	Enterobase	ERR1622163	ESC_EA7981AA		4614289	943233	40	100	0.07	0	ONT:HNT	available	0	0	0	0	0	0	0	0	0	0	0	0	0	0	0	0	0	0	0	0	0	0	0	0	0	0	0
ESC_FA7484AA	899bb580-fa7c-11e5-a546-3c4a9275d6c8	clade IV	Clade IV						cladeIV	U/cryptic	Enterobase	ERR1789821	ESC_FA7484AA		4504831	202966	188	100	0.08	0	ONT:HNT	available	0	0	0	0	0	0	0	0	0	0	0	0	0	0	0	0	0	0	0	0	0	0	0	0	0	0	0
ESC_GA8370AA	TW14182	clade IV	Clade IV	Michigan freshwater beach	Aquatic environment		United States	North America	cladeIV	U/cryptic	Enterobase	NA	ESC_GA8370AA		4679425	74557	533	99.9	0.49	0	OG10 (O13/O129/O135):HNT	not available	0	0	0	0	0	0	0	0	0	0	0	0	0	0	0	0	0	0	0	0	0	0	0	0	0	0	0
ESC_GA8371AA	TW11588	clade IV	Clade IV	Soil	Environment		Puerto Rico	North America	cladeIV	U/cryptic	Enterobase	NA	ESC_GA8371AA		4463584	4463584	1	98.94	0.1	0	ONT:HNT	not available	0	0	0	0	0	0	0	0	0	0	0	0	0	0	0	0	0	0	0	0	0	0	0	0	0	0	0
ESC_GA9218AA	20170807_S100	clade IV	Clade IV						cladeIV	U/cryptic	Enterobase	NA	ESC_GA9218AA		4394789	157401	242	99.9	0.14	0	ONT:HNT	not available	0	0	0	0	0	0	0	0	0	0	0	0	0	0	0	0	0	0	0	0	0	0	0	0	0	0	0
ESC_GA9220AA	20170807_S102	clade IV	Clade IV						cladeIV	U/cryptic	Enterobase	NA	ESC_GA9220AA		4402294	174057	248	100	0.04	0	ONT:HNT	not available	0	0	0	0	0	0	0	0	0	0	0	0	0	0	0	0	0	0	0	0	0	0	0	0	0	0	0
ESC_HA7860AA	195603	clade IV	Clade IV		Food		United Kingdom	Europe	cladeIV	U/cryptic	Enterobase	NA	ESC_HA7860AA		4213400	202790	168	100	0.14	50	ONT:HNT	not available	0	0	0	0	0	0	0	0	0	0	0	0	0	0	0	0	0	0	0	0	0	0	0	0	0	0	0
ESC_IA3482AA	MOD1-EC5434	clade IV	Clade IV	Enviroment-Soil	Environment	1993	United States	North America	cladeIV	U/cryptic	Enterobase	SRR6667087	ESC_IA3482AA		4630655	538516	61	100	0.17	0	ONT:HNT	available	0	0	0	0	0	0	0	0	0	0	0	0	0	0	0	0	0	0	0	0	0	0	0	0	0	0	0
ESC_KA9009AA	PSU-1703	clade IV	Clade IV	Rat, Rodent	Wild Animal	2018	United States	North America	cladeIV	U/cryptic	Enterobase	SRR8397480	ESC_KA9009AA		4529030	672108	51	100	0.14	0	O10:HNT	available	0	0	0	0	0	0	0	0	0	0	0	0	0	0	0	0	0	0	0	0	0	0	0	0	0	0	0
ESC_KA9839AA	ERS1995276	clade IV	Clade IV						cladeIV	U/cryptic	Enterobase	ERR3062154	ESC_KA9839AA		4600933	565443	71	100	0.28	50	O10:HNT	available	0	0	0	0	0	0	0	0	0	0	0	0	0	0	0	0	0	0	0	0	0	0	0	0	0	0	0
ESC_LA0027AA	ERS1995036	clade IV	Clade IV						cladeIV	U/cryptic	Enterobase	ERR3061966	ESC_LA0027AA		4844385	311874	129	100	0.04	0	ONT:HNT	available	0	0	0	0	0	0	0	0	0	0	0	0	0	0	0	0	0	0	0	0	0	0	0	0	0	0	0
ESC_LA0068AA	ERS1994978	clade IV	Clade IV						cladeIV	U/cryptic	Enterobase	ERR3061925	ESC_LA0068AA		4729402	471770	117	100	0.13	0	ONT:HNT	available	0	0	0	0	0	0	0	0	0	0	0	0	0	0	0	0	0	0	0	0	0	0	0	0	0	0	0
ESC_LA2398AA	B37_6	clade IV	Clade IV	Homo sapiens; stool; female	Human	2014			cladeIV	U/cryptic	Enterobase	SRR7693687	ESC_LA2398AA		4401804	420730	57	99.96	0.37	66.67	OG10 (O13/O129/O135):HNT	available	0	0	0	0	0	0	0	0	0	0	0	0	0	0	0	0	0	0	0	0	0	0	0	0	0	0	0
ESC_MA1529AA	TRICEM_2EC11	clade IV	Clade IV			2017			cladeIV	U/cryptic	Enterobase	NA	ESC_MA1529AA		4461428	836907	39	100	0.16	0	ONT:HNT	not available	0	0	0	0	0	0	0	0	0	0	0	0	0	0	0	0	0	0	0	0	0	0	0	0	0	0	0
ESC_MA5871AA	ECOL-18-VL-NY-FL-0020	clade IV	Clade IV	Canine, Lung (Canis lupus familaris)	Companion Animal	2018	United States	North America	cladeIV	U/cryptic	Enterobase	SRR9052121	ESC_MA5871AA		4715569	545544	74	100	0.04	0	ONT:HNT	available	0	0	0	0	0	0	0	0	0	0	0	0	0	0	0	0	0	0	0	0	0	0	0	0	0	0	0
ESC_MA9746AA	MOD1-EC7255	clade IV	Clade IV	soil	Environment	1993	United States	North America	cladeIV	U/cryptic	Enterobase	SRR9172015	ESC_MA9746AA		4689100	840626	98	100	0.17	0	ONT:HNT	available	0	0	0	0	0	0	0	0	0	0	0	0	0	0	0	0	0	0	0	0	0	0	0	0	0	0	0
ESC_NA1294AA	d16028a4-bf44-11e7-b52c-3c4a9275d6c8	clade IV	Clade IV						cladeIV	U/cryptic	Enterobase	ERR3372765	ESC_NA1294AA		4549271	589280	56	99.7	0.2	33.33	O10:HNT	available	0	0	0	0	0	0	0	0	0	0	0	0	0	0	0	0	0	0	0	0	0	0	0	0	0	0	0
ESC_NA1659AA	RS.EC.156	clade IV	Clade IV			2018			cladeIV	U/cryptic	Enterobase	NA	ESC_NA1659AA		4433111	133825	193	100	0.14	50	ONT:HNT	not available	0	0	0	0	0	0	0	0	0	0	0	0	0	0	0	0	0	0	0	0	0	0	0	0	0	0	0
ESC_NA4214AA	FSIS11922267	clade IV	Clade IV	animal-swine-market swine	livestock	2019	United States	North America	cladeIV	U/cryptic	Enterobase	SRR9648211	ESC_NA4214AA		4640062	413609	85	100	0.16	16.67	ONT:HNT	available	0	0	0	0	0	0	0	0	0	0	0	0	0	0	0	0	0	0	0	0	0	0	0	0	0	0	0
ESC_OA0229AA	CFSAN092693	clade IV	Clade IV	Rat feces from intestine (Rattus norvegicus)	Wild Animal	2018	United States	North America	cladeIV	U/cryptic	Enterobase	SRR10094656	ESC_OA0229AA		4675945	751034	55	100	0.14	0	O10:HNT	available	0	0	0	0	0	0	0	0	0	0	0	0	0	0	0	0	0	0	0	0	0	0	0	0	0	0	0
ESC_OA5304AA	OPT1704	clade IV	Clade IV	Homo sapiens; Human faeces	Human	2013	Netherlands	Europe	cladeIV	U/cryptic	Enterobase	ERR3518913	ESC_OA5304AA		4731499	924150	53	100	0.16	0	ONT:HNT	available	0	0	0	0	0	0	0	0	0	0	0	0	0	0	0	0	0	0	0	0	0	0	0	0	0	0	0
ESC_OA8191AA	MA392	clade IV	Clade IV	Poultry Fecal	livestock	2019	Nigeria	Africa	cladeIV	U/cryptic	Enterobase	SRR10429291	ESC_OA8191AA		4710380	491718	77	100	0.11	0	ONT:HNT	available	0	0	0	0	0	0	0	0	0	0	0	0	0	0	0	0	0	0	0	0	0	0	0	0	0	0	0
ESC_OA8514AA	SN1013-18	clade IV	Clade IV	Water from Svartan River	Aquatic environment	2013	Sweden	Europe	cladeIV	U/cryptic	Enterobase	SRR9887404	ESC_OA8514AA		4525728	308900	93	100	0.04	0	OG10 (O13/O129/O135):HNT	available	0	0	0	0	0	0	0	0	0	0	0	0	0	0	0	0	0	0	0	0	0	0	0	0	0	0	0
ESC_QA6048AA	PNUSAE048740	clade IV	Clade IV	water	Aquatic environment	2019	United States	North America	cladeIV	U/cryptic	Enterobase	SRR11116091	ESC_QA6048AA		4851377	411808	122	100	0.13	0	ONT:HNT	available	0	0	0	0	0	0	0	0	0	0	0	0	0	0	0	0	0	0	0	0	0	0	0	0	0	0	0
ESC_QA9433AA	001-014	clade IV	Clade IV						cladeIV	U/cryptic	Enterobase	NA	ESC_QA9433AA		4462610	584414	73	100	0.52	28.57	OG10 (O13/O129/O135):HNT	not available	0	0	0	0	0	0	0	0	0	0	0	0	0	0	0	0	0	0	0	0	0	0	0	0	0	0	0
ESC_QA9810AA	93.075	clade IV	Clade IV	soil	Environment	1993	United States	North America	cladeIV	U/cryptic	Enterobase	SRR11484720	ESC_QA9810AA		4691628	541110	90	100	0.17	0	ONT:HNT	available	0	0	0	0	0	0	0	0	0	0	0	0	0	0	0	0	0	0	0	0	0	0	0	0	0	0	0
ESC_QA9958AA	93.1462	clade IV	Clade IV	Larus argentatus	Wild Animal	1993	United States	North America	cladeIV	U/cryptic	Enterobase	SRR11484372	ESC_QA9958AA		4688160	1021176	73	100	0.7	22.22	O10:HNT	available	0	0	0	0	0	0	0	0	0	0	0	0	0	0	0	0	0	0	0	0	0	0	0	0	0	0	0
ESC_RA3294AA	Cs Lw UP3-1	clade IV	Clade IV	Lockwitzbach (small river, Germany); river sediment	Aquatic environment	2016	Germany	Europe	cladeIV	U/cryptic	Enterobase	SRR8738138	ESC_RA3294AA		4461006	412131	101	100	0.14	50	O133:HNT	available	0	0	0	0	0	0	0	0	0	0	0	0	0	0	0	0	0	0	0	0	0	0	0	0	0	0	0
ESC_RA5215AA	ampC_0128	clade IV	Clade IV	Homo sapiens; blood	Human		Netherlands	Europe	cladeIV	U/cryptic	Enterobase	SRR11871231	ESC_RA5215AA		4574660	783824	39	100	0.04	0	O7:HNT	available	0	0	0	0	0	0	0	0	0	0	0	0	0	0	0	0	0	0	0	0	0	0	0	0	0	0	0
ESC_RA8633AA	PE01_627	clade IV	Clade IV	Chicken gut; Gallus gallus domesticus; gut	livestock	2019	Peru	South America	cladeIV	U/cryptic	Enterobase	SRR12206211	ESC_RA8633AA		4518195	413326	56	100	0.16	16.67	OG7 (O2/O50):HNT	available	0	0	0	0	0	0	0	0	0	0	0	0	0	0	0	0	0	0	0	0	0	0	0	0	0	0	0
ESC_TA6916AA	AGR4111	clade IV	Clade IV	water	Aquatic environment	2018			cladeIV	U/cryptic	Enterobase	SRR10253995	ESC_TA6916AA		4661979	412098	58	100	0.07	0	ONT:HNT	available	0	0	0	0	0	0	0	0	0	0	0	0	0	0	0	0	0	0	0	0	0	0	0	0	0	0	0
ESC_TA7808AA	Escherichia coli	clade IV	Escherichia coli	Homo sapiens; Urine	Human	2018	Denmark	Europe	cladeIV	U/cryptic	Enterobase	ERR4013446	ESC_TA7808AA		4500317	284952	102	100	0.04	0	OG10 (O13/O129/O135):HNT	available	0	0	0	0	0	0	0	0	0	0	0	0	0	0	0	0	0	0	0	0	0	0	0	0	0	0	0
ESC_VA0053AA	Sum2013_WWKa_OUT_3	clade IV	Escherichia coli	wastewater outflow	Aquatic environment	2013	Germany	Europe	cladeIV	U/cryptic	Enterobase	SRR14272558	ESC_VA0053AA		4556034	907126	44	100	0.16	0	ONT:HNT	available	0	0	0	0	0	0	0	0	0	0	0	0	0	0	0	0	0	0	0	0	0	0	0	0	0	0	0
ESC_VA5732AA	C6950	clade IV	Escherichia coli	mouse; feces	Wild Animal	2014	Spain	Europe	cladeIV	U/cryptic	Enterobase	SRR13674850	ESC_VA5732AA		4880878	381366	114	100	0.06	0	ONT:HNT	available	0	0	0	0	0	0	0	0	0	0	0	0	0	0	0	0	0	0	0	0	0	0	0	0	0	0	0
ESC_VA5755AA	C6847	clade IV	Escherichia coli	mouse; feces	Wild Animal	2013	Spain	Europe	cladeIV	U/cryptic	Enterobase	SRR13674873	ESC_VA5755AA		4888770	381366	136	100	0.06	0	ONT:HNT	available	0	0	0	0	0	0	0	0	0	0	0	0	0	0	0	0	0	0	0	0	0	0	0	0	0	0	0
ESC_VA9973AA	Human_AH_D1	clade IV	Escherichia coli	feces	Wild Animal	2019	United States	North America	cladeIV	U/cryptic	Enterobase	SRR15047481	ESC_VA9973AA		4484165	992348	44	100	0.16	0	ONT:HNT	available	0	0	0	0	0	0	0	0	0	0	0	0	0	0	0	0	0	0	0	0	0	0	0	0	0	0	0
ESC_VA9978AA	Human_AH_B1	clade IV	Escherichia coli	feces	Wild Animal	2019	United States	North America	cladeIV	U/cryptic	Enterobase	SRR15047486	ESC_VA9978AA		4493010	992348	46	100	0.16	0	ONT:HNT	available	0	0	0	0	0	0	0	0	0	0	0	0	0	0	0	0	0	0	0	0	0	0	0	0	0	0	0
ESC_BA0639AA	SN2N-1	clade V	Clade V				United States	North America	cladeV	U/cryptic	Enterobase	SRR2000282	ESC_BA0639AA		4422815	595002	72	99.94	0.1	0	ONT:H56	available	0	0	0	0	0	0	0	0	0	0	0	0	0	0	0	0	0	0	0	0	0	0	0	0	0	0	0
ESC_BA1064AA	DRS019493	clade V	Clade V	river water	Aquatic environment		Japan	Asia	cladeV	U/cryptic	Enterobase	DRR031249	ESC_BA1064AA		4553637	403380	91	100	0.1	50	O23:H16	available	0	0	0	0	0	0	0	0	0	0	0	0	0	0	0	0	0	0	0	0	0	0	0	0	0	0	0
ESC_BA7167AA	eo1480	clade V	Clade V		Human				cladeV	U/cryptic	Enterobase	ERR434609	ESC_BA7167AA		4889193	551084	159	100	0.04	0	O53:H56	available	0	0	0	0	0	0	0	0	0	0	0	0	0	0	0	0	0	0	0	1	0	0	0	0	0	0	0
ESC_BA7344AA	ECO0266	clade V	Clade V		Human				cladeV	U/cryptic	Enterobase	ERR435394	ESC_BA7344AA		4782654	927878	144	100	0.1	0	ONT:H56	available	0	0	0	0	0	0	0	0	0	0	0	0	0	0	0	0	0	0	0	1	0	0	0	0	0	0	0
ESC_BA7469AA	ECO0103	clade V	Clade V		Human				cladeV	U/cryptic	Enterobase	ERR434762	ESC_BA7469AA		4764208	475696	148	100	0.1	0	ONT:H56	available	0	0	0	0	0	0	0	0	0	0	0	0	0	0	0	0	0	0	0	1	0	0	0	0	0	0	0
ESC_BA7679AA	eo1777	clade V	Clade V		Human				cladeV	U/cryptic	Enterobase	ERR435150	ESC_BA7679AA		4925915	630169	129	99.97	0.04	0	O133:H56	available	0	0	0	0	0	0	0	0	0	0	0	0	0	0	0	0	0	0	0	1	0	0	0	0	0	0	0
ESC_BA7692AA	ECO0088	clade V	Clade V		Human				cladeV	U/cryptic	Enterobase	ERR434942	ESC_BA7692AA		4830903	497122	197	100	0.48	33.33	ONT:H56	available	0	0	0	0	0	0	0	0	0	0	0	0	0	0	0	0	0	0	0	1	0	0	0	0	0	0	0
ESC_BA9471AA	TW15840	clade V	Clade V						cladeV	U/cryptic	Enterobase	ERR273780	ESC_BA9471AA		4926540	409663	203	100	0.48	33.33	ONT:H56	available	0	0	0	0	0	0	0	0	0	0	0	0	0	0	0	0	0	0	0	0	0	0	0	0	0	0	0
ESC_BA9475AA	E471	clade V	Clade V	Environment	Environment		Australia	Oceania	cladeV	U/cryptic	Enterobase	ERR273776	ESC_BA9475AA		5087118	321587	267	99.6	0.42	0	O10:H56	available	0	0	0	0	0	0	0	0	0	0	0	0	0	0	0	0	0	0	0	0	0	0	0	0	0	0	0
ESC_BA9476AA	B1225	clade V	Clade V	bird	Wild Animal		Australia	Oceania	cladeV	U/cryptic	Enterobase	ERR273775	ESC_BA9476AA		4925318	559605	108	100	0.14	0	OG7 (O2/O50):H56	available	0	0	0	0	0	0	0	0	0	0	0	0	0	0	0	0	0	0	0	1	0	0	0	0	0	0	0
ESC_BA9478AA	Escherichia_E1195-sc-2012-12-20T14:45:37Z-1530534	clade V	Clade V						cladeV	U/cryptic	Enterobase	ERR273773	ESC_BA9478AA		4923601	409663	199	100	0.48	33.33	ONT:H56	available	0	0	0	0	0	0	0	0	0	0	0	0	0	0	0	0	0	0	0	0	0	0	0	0	0	0	0
ESC_BA9481AA	TW15848	clade V	Clade V						cladeV	U/cryptic	Enterobase	ERR273770	ESC_BA9481AA		4547159	684879	66	100	0.04	0	ONT:H56	available	0	0	0	0	0	0	0	0	0	0	0	0	0	0	0	0	0	0	0	0	0	0	0	0	0	0	0
ESC_BA9483AA	TW15841	clade V	Clade V						cladeV	U/cryptic	Enterobase	ERR273768	ESC_BA9483AA		4928855	409567	205	100	0.48	33.33	ONT:H56	available	0	0	0	0	0	0	0	0	0	0	0	0	0	0	0	0	0	0	0	0	0	0	0	0	0	0	0
ESC_BA9487AA	TW14264	clade V	Clade V	surface water	Aquatic environment		United States	North America	cladeV	U/cryptic	Enterobase	ERR273764	ESC_BA9487AA		4517212	796405	68	100	0.04	0	ONT:H56	available	0	0	0	0	0	0	0	0	0	0	0	0	0	0	0	0	0	0	0	1	0	0	0	0	0	0	0
ESC_BA9488AA	TW14263	clade V	Clade V	Rodent, Racoon	Wild Animal		United States	North America	cladeV	U/cryptic	Enterobase	ERR273763	ESC_BA9488AA		4918126	458235	154	100	0.37	0	OG7 (O2/O50):H56	available	0	0	0	0	0	0	0	0	0	0	0	0	0	0	0	0	0	0	0	1	0	0	0	0	0	0	0
ESC_BA9537AA	M1108	clade V	Clade V	Mammal	Wild Animal		Australia	Oceania	cladeV	U/cryptic	Enterobase	ERR273785	ESC_BA9537AA		4625630	572571	79	100	0.04	0	ONT:H56	available	0	0	0	0	0	0	0	0	0	0	0	0	0	0	0	0	0	0	0	0	0	0	0	0	0	0	0
ESC_CA0238AA	546	clade V	Clade V						cladeV	U/cryptic	Enterobase	ERR135703	ESC_CA0238AA		4484429	604794	71	100	0.04	0	O133:H56	available	0	0	0	0	0	0	0	0	0	0	0	0	0	0	0	0	0	0	0	0	0	0	0	0	0	0	0
ESC_CA1085AA	2247	clade V	Clade V						cladeV	U/cryptic	Enterobase	ERR175723	ESC_CA1085AA		4554797	647076	86	100	0.04	0	O21:H56	available	0	0	0	0	0	0	0	0	0	0	0	0	0	0	0	0	0	0	0	0	0	0	0	0	0	0	0
ESC_CA1111AA	AS4019	clade V	Clade V						cladeV	U/cryptic	Enterobase	ERR162691	ESC_CA1111AA		4782795	569725	78	99.7	0.09	0	O4:H56	available	0	0	0	0	0	0	0	0	0	0	0	0	0	0	0	0	0	0	0	0	0	0	0	0	0	0	0
ESC_CA1170AA	Z205	clade V	Clade V	Parrot	livestock	1999	Germany	Europe	cladeV	U/cryptic	Enterobase	ERR162631	ESC_CA1170AA		4555267	962524	85	100	0.04	0	O21:H56	available	0	0	0	0	0	0	0	0	0	0	0	0	0	0	0	0	0	0	0	0	0	0	0	0	0	0	0
ESC_CA1399AA	KTE159	clade V	Clade V	Homo sapiens; female	Human	2010	Denmark	Europe	cladeV	U/cryptic	Enterobase	SRR639974	ESC_CA1399AA		4642669	346173	186	100	0.19	0	ONT:H56	available	0	0	0	0	0	0	0	0	0	0	0	0	0	0	0	0	0	0	0	1	0	0	0	0	0	0	0
ESC_CA1484AA	KTE11	clade V	Clade V	Faeces	Human				cladeV	U/cryptic	Enterobase	SRR652389	ESC_CA1484AA		4462415	496608	192	100	0.04	0	ONT:H56	available	0	0	0	0	0	0	0	0	0	0	0	0	0	0	0	0	0	0	0	1	0	0	0	0	0	0	0
ESC_CA3821AA	AA049	clade V	Clade V	Homo sapiens; Feces	Human	2006	Denmark	Europe	cladeV	U/cryptic	Enterobase	ERR1010238	ESC_CA3821AA		4693486	310473	129	100	0.19	0	ONT:H56	available	0	0	0	0	0	0	0	0	0	0	0	0	0	0	0	0	0	0	0	0	0	0	0	0	0	0	0
ESC_CA4058AA	NCTC8196	clade V	Clade V						cladeV	U/cryptic	Enterobase	NA	ESC_CA4058AA		4857140	4857140	1	100	0.19	0	ONT:H56	not available	0	0	0	0	0	0	0	0	0	0	0	0	0	0	0	0	0	0	0	1	0	0	0	0	0	0	0
ESC_CA4910AA	SAP744	clade V	Clade V						cladeV	U/cryptic	Enterobase	ERR1163328	ESC_CA4910AA		4823965	254161	131	100	0.54	33.33	O4:H56	available	0	0	0	0	0	0	0	0	0	0	0	0	0	0	0	0	0	0	0	0	0	0	0	0	0	0	0
ESC_CA4933AA	SAP489	clade V	Clade V						cladeV	U/cryptic	Enterobase	ERR1163305	ESC_CA4933AA		4565610	359358	143	100	0.04	0	O150:H56	available	0	0	0	0	0	0	0	0	0	0	0	0	0	0	0	0	0	0	0	0	0	0	0	0	0	0	0
ESC_DA0829AA	MOD1-EC5110	clade V	Clade V	duck; Cloacae	livestock	2006	United States	North America	cladeV	U/cryptic	Enterobase	SRR3410659	ESC_DA0829AA		4853176	412827	205	100	0.53	25	ONT:H56	available	0	0	0	0	0	0	0	0	0	0	0	0	0	0	0	0	0	0	0	0	0	0	0	0	0	0	0
ESC_DA4634AA	B116	clade V	Clade V	Human Clinical Bacteriemia	Human	2012	United Kingdom	Europe	cladeV	U/cryptic	Enterobase	SRR3143578	ESC_DA4634AA		4587437	936109	101	100	0.1	0	ONT:H56	available	0	0	0	0	0	0	0	0	0	0	0	0	0	0	0	0	0	0	0	0	0	0	0	0	0	0	0
ESC_DA7109AA	MSB1_5C-sc-2280313	clade V	Clade V						cladeV	U/cryptic	Enterobase	ERR1015332	ESC_DA7109AA		4824710	905235	84	100	0.28	0	ONT:H56	available	0	0	0	0	0	0	0	0	0	0	0	0	0	0	0	0	0	0	0	0	0	0	0	0	0	0	0
ESC_DA7651AA	VREC0233	clade V	Clade V						cladeV	U/cryptic	Enterobase	ERR976626	ESC_DA7651AA		4712180	628660	104	100	0.14	0	O10:H56	available	0	0	0	0	0	0	0	0	0	0	0	0	0	0	0	0	0	0	0	1	0	0	0	0	0	0	0
ESC_EA1562AA	185_13	clade V	Clade V				Portugal	Europe	cladeV	U/cryptic	Enterobase	NA	ESC_EA1562AA		4752810	996894	92	100	0.1	0	ONT:H56	not available	0	0	0	0	0	0	0	0	0	0	0	0	0	0	0	0	0	0	0	0	0	0	0	0	0	0	0
ESC_EA2501AA	MOD1-EC6097	clade V	Clade V	Mallard duck; feces	Wild Animal	2011	United States	North America	cladeV	U/cryptic	Enterobase	SRR3988104	ESC_EA2501AA		4856847	181475	237	100	0.42	0	ONT:H56	available	0	0	0	0	0	0	0	0	0	0	0	0	0	0	0	0	0	0	0	0	0	0	0	0	0	0	0
ESC_EA2502AA	MOD1-EC6096	clade V	Clade V	Mallard; feces	Wild Animal	2011	United States	North America	cladeV	U/cryptic	Enterobase	SRR3988073	ESC_EA2502AA		5008082	208952	187	100	0.14	0	ONT:H56	available	0	0	0	0	0	0	0	0	0	0	0	0	0	0	0	0	0	0	0	1	0	0	0	0	0	0	0
ESC_EA2558AA	MOD1-EC6163	clade V	Clade V	Spectacled Eider Duck; feces	Wild Animal	2012	United States	North America	cladeV	U/cryptic	Enterobase	SRR3988017	ESC_EA2558AA		5119982	320029	231	100	0.24	0	O10:H56	available	0	0	0	0	0	0	0	0	0	0	0	0	0	0	0	0	0	0	0	0	0	0	0	0	0	0	0
ESC_EA2559AA	MOD1-EC6162	clade V	Clade V	Spectacled Eider Duck; feces	Wild Animal	2012	United States	North America	cladeV	U/cryptic	Enterobase	SRR3988016	ESC_EA2559AA		4860640	320710	115	100	0.19	0	ONT:H56	available	0	0	0	0	0	0	0	0	0	0	0	0	0	0	0	0	0	0	0	0	0	0	0	0	0	0	0
ESC_EA2561AA	MOD1-EC6153	clade V	Clade V	Steller's Eider Duck; choana (nasal)	Wild Animal	2012	United States	North America	cladeV	U/cryptic	Enterobase	SRR3988014	ESC_EA2561AA		4975767	707450	141	100	0.35	0	O10:H56	available	0	0	0	0	0	0	0	0	0	0	0	0	0	0	0	0	0	0	0	0	0	0	0	0	0	0	0
ESC_EA2718AA	MOD1-EC5950	clade V	Clade V	Mallard duck; feces	Wild Animal	2008	United States	North America	cladeV	U/cryptic	Enterobase	SRR3987709	ESC_EA2718AA		4948864	525062	138	100	0.19	0	ONT:H56	available	0	0	0	0	0	0	0	0	0	0	0	0	0	0	0	0	0	0	0	1	0	0	0	0	0	0	0
ESC_EA2719AA	MOD1-EC5949	clade V	Clade V	Mallard duck; feces	Wild Animal	2008	United States	North America	cladeV	U/cryptic	Enterobase	SRR3987708	ESC_EA2719AA		4912371	521512	101	100	0.04	0	O53:H56	available	0	0	0	0	0	0	0	0	0	0	0	0	0	0	0	0	0	0	0	0	0	0	0	0	0	0	0
ESC_EA2720AA	MOD1-EC5948	clade V	Clade V	Mallard duck; feces	Wild Animal	2008	United States	North America	cladeV	U/cryptic	Enterobase	SRR3987707	ESC_EA2720AA		5081899	307490	202	100	0.19	0	ONT:H56	available	0	0	0	0	0	0	0	0	0	0	0	0	0	0	0	0	0	0	0	1	0	0	0	0	0	0	0
ESC_EA2840AA	MOD1-EC6158	clade V	Clade V	Mallard duck; feces	Wild Animal	2012	United States	North America	cladeV	U/cryptic	Enterobase	SRR3989731	ESC_EA2840AA		4947876	316642	310	100	0.33	0	O53:H56	available	0	0	0	0	0	0	0	0	0	0	0	0	0	0	0	0	0	0	0	0	0	0	0	0	0	0	0
ESC_EA2841AA	MOD1-EC6157	clade V	Clade V	Steller's Eider duck; feces	Wild Animal	2012	United States	North America	cladeV	U/cryptic	Enterobase	SRR3989730	ESC_EA2841AA		4731869	363085	281	100	0.14	0	OG7 (O2/O50):H56	available	0	0	0	0	0	0	0	0	0	0	0	0	0	0	0	0	0	0	0	0	0	0	0	0	0	0	0
ESC_EA2844AA	MOD1-EC6154	clade V	Clade V	Steller's Eider duck; choana (nasopharynx)	Wild Animal	2012	United States	North America	cladeV	U/cryptic	Enterobase	SRR3989727	ESC_EA2844AA		4891620	500819	324	100	0.19	0	ONT:H56	available	0	0	0	0	0	0	0	0	0	0	0	0	0	0	0	0	0	0	0	1	0	0	0	0	0	0	0
ESC_EA2847AA	MOD1-EC6150	clade V	Clade V	Chicken; choana (nasopharynx)	livestock	2012	United States	North America	cladeV	U/cryptic	Enterobase	SRR3989724	ESC_EA2847AA		4733776	421289	261	100	0.14	0	OG7 (O2/O50):H56	available	0	0	0	0	0	0	0	0	0	0	0	0	0	0	0	0	0	0	0	0	0	0	0	0	0	0	0
ESC_EA2848AA	MOD1-EC6149	clade V	Clade V	Steller's Eider duck; cloacae	Wild Animal	2012	United States	North America	cladeV	U/cryptic	Enterobase	SRR3989723	ESC_EA2848AA		4757957	356159	242	100	0.19	0	ONT:H56	available	0	0	0	0	0	0	0	0	0	0	0	0	0	0	0	0	0	0	0	0	0	0	0	0	0	0	0
ESC_EA2850AA	MOD1-EC6147	clade V	Clade V	Steller's Eider duck; cloacae	Wild Animal	2012	United States	North America	cladeV	U/cryptic	Enterobase	SRR3989721	ESC_EA2850AA		4967714	255147	371	100	0.14	0	OG7 (O2/O50):H56	available	0	0	0	0	0	0	0	0	0	0	0	0	0	0	0	0	0	0	0	0	0	0	0	0	0	0	0
ESC_EA2852AA	MOD1-EC6144	clade V	Clade V	Brent goose; feces	Wild Animal	2012	United States	North America	cladeV	U/cryptic	Enterobase	SRR3989719	ESC_EA2852AA		4852509	431414	278	100	0.04	0	O53:H56	available	0	0	0	0	0	0	0	0	0	0	0	0	0	0	0	0	0	0	0	0	0	0	0	0	0	0	0
ESC_EA2889AA	MOD1-EC5462	clade V	Clade V	Branta; Feces-Goose	Wild Animal	1993	United States	North America	cladeV	U/cryptic	Enterobase	SRR3989615	ESC_EA2889AA		4550270	363764	249	100	0.1	0	ONT:H56	available	0	0	0	0	0	0	0	0	0	0	0	0	0	0	0	0	0	0	0	0	0	0	0	0	0	0	0
ESC_EA2897AA	MOD1-EC5449	clade V	Clade V	Water	Aquatic environment	1993	United States	North America	cladeV	U/cryptic	Enterobase	SRR3989604	ESC_EA2897AA		4680986	439849	182	100	0.39	0	ONT:H56	available	0	0	0	0	0	0	0	0	0	0	0	0	0	0	0	0	0	0	0	1	0	0	0	0	0	0	0
ESC_EA2901AA	MOD1-EC5438	clade V	Clade V	Water	Aquatic environment	1991	United States	North America	cladeV	U/cryptic	Enterobase	SRR3989599	ESC_EA2901AA		4538572	578115	213	100	0.1	0	ONT:H56	available	0	0	0	0	0	0	0	0	0	0	0	0	0	0	0	0	0	0	0	0	0	0	0	0	0	0	0
ESC_EA8875AA	PO155	clade V	Clade V						cladeV	U/cryptic	Enterobase	ERR1360255	ESC_EA8875AA		4931136	422298	138	100	0.24	60	ONT:H56	available	0	0	0	0	0	0	0	0	0	0	0	0	0	0	0	0	0	0	0	0	0	0	0	0	0	0	0
ESC_FA3882AA	150966	clade V	Clade V	Human; Homo sapiens	Human	2015	United Kingdom	Europe	cladeV	U/cryptic	Enterobase	SRR5030872	ESC_FA3882AA		4933155	511990	151	100	0.14	0	O98:H56	available	0	0	0	0	0	0	0	0	0	0	0	0	0	1	0	0	0	0	0	0	0	0	0	0	0	0	0
ESC_FA3886AA	209701	clade V	Clade V		Wild Animal	2016	United Kingdom	Europe	cladeV	U/cryptic	Enterobase	SRR5030826	ESC_FA3886AA		4532728	612466	150	100	0.14	0	O98:H56	available	0	0	0	0	0	0	0	0	0	0	0	0	0	1	0	0	0	0	0	0	0	0	0	0	0	0	0
ESC_FA4035AA	195605	clade V	Clade V	ND	Food	2015	United Kingdom	Europe	cladeV	U/cryptic	Enterobase	SRR5035023	ESC_FA4035AA		4465965	447227	80	100	0.04	0	ONT:H56	available	0	0	0	0	0	0	0	0	0	0	0	0	0	0	0	0	0	0	0	0	0	0	0	0	0	0	0
ESC_FA4067AA	195741	clade V	Clade V	ND	Food	2015	United Kingdom	Europe	cladeV	U/cryptic	Enterobase	SRR5034985	ESC_FA4067AA		4661548	448093	104	100	0.4	28.57	ONT:H56	available	0	0	0	0	0	0	0	0	0	0	0	0	0	0	0	0	0	0	0	0	0	0	0	0	0	0	0
ESC_FA4732AA	NCTC11133	clade V	Clade V						cladeV	U/cryptic	Enterobase	NA	ESC_FA4732AA		4450344	4450344	1	99.94	0.25	0	ONT:H56	not available	0	0	0	0	0	0	0	0	0	0	0	0	0	0	0	0	0	0	0	0	0	0	0	0	0	0	0
ESC_FA9168AA	ME160304	clade V	Clade V	Homo sapiens; Human	Human	2016	Ireland	Europe	cladeV	U/cryptic	Enterobase	ERR1837598	ESC_FA9168AA		4966779	1050048	72	100	0.04	0	ONT:H56	available	0	0	0	0	0	0	0	0	0	0	0	0	0	0	0	0	0	0	0	1	0	0	0	0	0	0	0
ESC_GA3513AA	DE-COMM-5075	clade V	Clade V						cladeV	U/cryptic	Enterobase	ERR1949283	ESC_GA3513AA		4771577	448336	181	100	0.22	0	ONT:H56	available	0	0	0	0	0	0	0	0	0	0	0	0	0	0	0	0	0	0	0	0	0	0	0	0	0	0	0
ESC_GA3514AA	DE-COMM-5058	clade V	Clade V						cladeV	U/cryptic	Enterobase	ERR1949282	ESC_GA3514AA		4671279	469647	57	100	0.19	0	O146:H56	available	0	0	0	0	0	0	0	0	0	0	0	0	0	0	0	0	0	0	0	0	0	0	0	0	0	0	0
ESC_GA3515AA	DE-COMM-5028	clade V	Clade V						cladeV	U/cryptic	Enterobase	ERR1949281	ESC_GA3515AA		5125903	533521	151	100	0.31	0	ONT:H56	available	0	0	0	0	0	0	0	0	0	0	0	0	0	0	0	0	0	0	0	1	0	0	0	0	0	0	0
ESC_GA3516AA	DE-COMM-4951	clade V	Clade V						cladeV	U/cryptic	Enterobase	ERR1949280	ESC_GA3516AA		4690549	627469	52	100	0.07	0	ONT:H56	available	0	0	0	0	0	0	0	0	0	0	0	0	0	0	0	0	0	0	0	0	0	0	0	0	0	0	0
ESC_GA3517AA	DE-COMM-4433	clade V	Clade V						cladeV	U/cryptic	Enterobase	ERR1949279	ESC_GA3517AA		4968654	318318	132	100	0.49	0	ONT:H56	available	0	0	0	0	0	0	0	0	0	0	0	0	0	0	0	0	0	0	0	1	0	0	0	0	0	0	0
ESC_GA3518AA	DE-COMM-3457	clade V	Clade V						cladeV	U/cryptic	Enterobase	ERR1949277	ESC_GA3518AA		4638479	540736	57	100	0.07	0	ONT:H56	available	0	0	0	0	0	0	0	0	0	0	0	0	0	0	0	0	0	0	0	0	0	0	0	0	0	0	0
ESC_GA5768AA	ME160539	clade V	Clade V	Homo sapiens; Human	Human	2016	Ireland	Europe	cladeV	U/cryptic	Enterobase	ERR1990256	ESC_GA5768AA		4658558	402338	106	100	0.04	0	O1:H56	available	0	0	0	0	0	0	0	0	0	0	0	0	0	0	0	0	0	0	0	0	0	0	0	0	0	0	0
ESC_GA8008AA	GH_28	clade V	Clade V	Sowe upstream	Aquatic environment		United Kingdom	Europe	cladeV	U/cryptic	Enterobase	NA	ESC_GA8008AA		5062444	364923	175	100	0.32	50	ONT:H56	not available	0	0	0	0	0	0	0	0	0	0	0	0	0	0	0	0	0	0	0	1	0	0	0	0	0	0	0
ESC_GA8009AA	GH_25	clade V	Clade V	Sowe upstream	Aquatic environment		United Kingdom	Europe	cladeV	U/cryptic	Enterobase	NA	ESC_GA8009AA		4860083	119699	451	99.56	1.79	35.71	ONT:H56	not available	0	0	0	0	0	0	0	0	0	0	0	0	0	0	0	0	0	0	0	0	0	0	0	0	0	0	0
ESC_GA8011AA	GH_27	clade V	Clade V	Sowe upstream	Aquatic environment		United Kingdom	Europe	cladeV	U/cryptic	Enterobase	NA	ESC_GA8011AA		4921132	464761	177	100	0.25	0	ONT:H56	not available	0	0	0	0	0	0	0	0	0	0	0	0	0	0	0	0	0	0	0	0	0	0	0	0	0	0	0
ESC_GA8016AA	GH_31	clade V	Clade V	Sowe upstream	Aquatic environment		United Kingdom	Europe	cladeV	U/cryptic	Enterobase	NA	ESC_GA8016AA		5259020	450315	595	99.94	3.99	48.84	ONT:H56	not available	0	0	0	0	0	0	0	0	0	0	0	0	0	0	0	0	0	0	0	1	0	0	0	0	0	0	0
ESC_GA8062AA	GH_117	clade V	Clade V	Sowe downstream	Aquatic environment		United Kingdom	Europe	cladeV	U/cryptic	Enterobase	NA	ESC_GA8062AA		4867718	450927	105	100	0.14	0	O150:H56	not available	0	0	0	0	0	0	0	0	0	0	0	0	0	0	0	0	0	0	0	0	0	0	0	0	0	0	0
ESC_GA8072AA	GH_130	clade V	Clade V	Sowe downstream	Aquatic environment		United Kingdom	Europe	cladeV	U/cryptic	Enterobase	NA	ESC_GA8072AA		4817980	583719	159	100	0.19	0	ONT:H56	not available	0	0	0	0	0	0	0	0	0	0	0	0	0	0	0	0	0	0	0	1	0	0	0	0	0	0	0
ESC_GA8372AA	TW09308	clade V	Clade V	Michigan freshwater beach	Aquatic environment		United States	North America	cladeV	U/cryptic	Enterobase	NA	ESC_GA8372AA		4809826	4809826	1	99.67	0.1	0	ONT:H56	not available	0	0	0	0	0	0	0	0	0	0	0	0	0	0	0	0	0	0	0	0	0	0	0	0	0	0	0
ESC_HA0517AA	C7969_L30	clade V	Clade V			2015			cladeV	U/cryptic	Enterobase	NA	ESC_HA0517AA		4666936	588099	103	100	0.3	0	O156:H56	not available	0	0	0	0	0	0	0	0	0	0	0	0	0	0	0	0	0	0	0	1	0	0	0	0	0	0	0
ESC_HA0673AA	2012HT112	clade V	Clade V	Marmota himalayana; montane grasslands	Wild Animal	2012	China	Asia	cladeV	U/cryptic	Enterobase	SRR6001581	ESC_HA0673AA		4676098	167116	268	99.97	0.33	0	O38:H56	available	0	0	0	0	0	0	0	0	0	0	0	0	0	0	0	0	0	0	0	0	0	0	0	0	0	0	0
ESC_HA0674AA	2012HT168	clade V	Clade V	Marmota himalayana; montane grasslands	Wild Animal	2012	China	Asia	cladeV	U/cryptic	Enterobase	SRR6001582	ESC_HA0674AA		4673499	273361	292	99.97	0.33	0	O38:H56	available	0	0	0	0	0	0	0	0	0	0	0	0	0	0	0	0	0	0	0	0	0	0	0	0	0	0	0
ESC_HA0675AA	HT072503	clade V	Clade V	Marmota himalayana; montane grasslands	Wild Animal	2013	China	Asia	cladeV	U/cryptic	Enterobase	SRR6001583	ESC_HA0675AA		4680626	273367	289	99.97	0.33	0	O38:H56	available	0	0	0	0	0	0	0	0	0	0	0	0	0	0	0	0	0	0	0	0	0	0	0	0	0	0	0
ESC_HA0677AA	HT073105	clade V	Clade V	Marmota himalayana; montane grasslands	Wild Animal	2013	China	Asia	cladeV	U/cryptic	Enterobase	SRR6001585	ESC_HA0677AA		4737545	177187	300	99.97	0.37	0	O38:H56	available	0	0	0	0	0	0	0	0	0	0	0	0	0	0	0	0	0	0	0	0	0	0	0	0	0	0	0
ESC_HA0678AA	HT080118	clade V	Clade V	Marmota himalayana; montane grasslands	Wild Animal	2013	China	Asia	cladeV	U/cryptic	Enterobase	SRR6001586	ESC_HA0678AA		4740999	238136	303	99.97	0.37	0	O38:H56	available	0	0	0	0	0	0	0	0	0	0	0	0	0	0	0	0	0	0	0	0	0	0	0	0	0	0	0
ESC_HA0679AA	HT080401	clade V	Clade V	Marmota himalayana; montane grasslands	Wild Animal	2013	China	Asia	cladeV	U/cryptic	Enterobase	SRR6001587	ESC_HA0679AA		4738543	177187	289	99.97	0.37	0	O38:H56	available	0	0	0	0	0	0	0	0	0	0	0	0	0	0	0	0	0	0	0	0	0	0	0	0	0	0	0
ESC_HA3034AA	E51	clade V	Clade V		Environment				cladeV	U/cryptic	Enterobase	ERR2135256	ESC_HA3034AA		5024280	295679	413	100	0.04	0	ONT:H56	available	0	0	0	0	0	0	0	0	0	0	0	0	0	0	0	0	0	1	0	0	0	0	0	0	0	0	0
ESC_HA3070AA	E15	clade V	Clade V		Environment				cladeV	U/cryptic	Enterobase	ERR2135220	ESC_HA3070AA		4991182	295057	260	100	0.24	33.33	O138:H56	available	0	0	0	0	0	0	0	0	0	0	0	0	0	0	0	0	0	0	0	1	0	0	0	0	0	0	0
ESC_HA3071AA	E14	clade V	Clade V		Environment				cladeV	U/cryptic	Enterobase	ERR2135219	ESC_HA3071AA		5038096	558144	437	100	0.08	0	OG7 (O2/O50):H56	available	0	0	0	0	0	0	0	0	0	0	0	0	0	0	0	0	0	0	0	1	0	0	0	0	0	0	0
ESC_HA3073AA	E12	clade V	Clade V		Environment				cladeV	U/cryptic	Enterobase	ERR2135217	ESC_HA3073AA		5097428	613921	160	100	0.08	0	OG7 (O2/O50):H56	available	0	0	0	0	0	0	0	0	0	0	0	0	0	0	0	0	0	0	0	1	0	0	0	0	0	0	0
ESC_HA3082AA	E3	clade V	Clade V		Environment				cladeV	U/cryptic	Enterobase	ERR2135208	ESC_HA3082AA		5097428	613921	160	100	0.08	0	OG7 (O2/O50):H56	available	0	0	0	0	0	0	0	0	0	0	0	0	0	0	0	0	0	0	0	1	0	0	0	0	0	0	0
ESC_HA4181AA	0b2c5ee0-535d-11e6-9a3d-3c4a9275d6c8	clade V	Clade V						cladeV	U/cryptic	Enterobase	ERR2137975	ESC_HA4181AA		4719412	490604	95	100	0.1	0	ONT:H56	available	0	0	0	0	0	0	0	0	0	0	0	0	0	0	0	0	0	0	0	0	0	0	0	0	0	0	0
ESC_HA4182AA	0b233720-535d-11e6-9a3d-3c4a9275d6c8	clade V	Clade V	hospital	Human				cladeV	U/cryptic	Enterobase	ERR2137974	ESC_HA4182AA		4709547	579665	90	100	0.1	0	ONT:H56	available	0	0	0	0	0	0	0	0	0	0	0	0	0	0	0	0	0	0	0	0	0	0	0	0	0	0	0
ESC_IA1662AA	MOD1-EC5451	clade V	Clade V	Water	Aquatic environment	1993	United States	North America	cladeV	U/cryptic	Enterobase	SRR6413562	ESC_IA1662AA		4652773	415908	268	99.7	0.04	0	ONT:H56	available	0	0	0	0	0	0	0	0	0	0	0	0	0	0	0	0	0	0	0	0	0	0	0	0	0	0	0
ESC_IA3483AA	MOD1-EC5427	clade V	Clade V	Enviroment-Soil	Environment	1993	United States	North America	cladeV	U/cryptic	Enterobase	SRR6666888	ESC_IA3483AA		4446768	603851	59	100	0.19	0	O146:H56	available	0	0	0	0	0	0	0	0	0	0	0	0	0	0	0	0	0	0	0	0	0	0	0	0	0	0	0
ESC_IA3484AA	MOD1-EC5426	clade V	Clade V	Enviroment-Soil	Environment	1993	United States	North America	cladeV	U/cryptic	Enterobase	SRR6666868	ESC_IA3484AA		4499998	262750	108	100	0.04	0	ONT:H56	available	0	0	0	0	0	0	0	0	0	0	0	0	0	0	0	0	0	0	0	0	0	0	0	0	0	0	0
ESC_IA5015AA	895B	clade V	Clade V		Human	2017	France	Europe	cladeV	U/cryptic	Enterobase	NA	ESC_IA5015AA		4495292	531506	41	100	0.14	0	ONT:H56	not available	0	0	0	0	0	0	0	0	0	0	0	0	0	0	0	0	0	0	0	0	0	0	0	0	0	0	0
ESC_IA5217AA	20412-1	clade V	Clade V	Mustela frenata; lymph node	Wild Animal	2007	United States	North America	cladeV	U/cryptic	Enterobase	SRR6821788	ESC_IA5217AA		4708246	309971	150	100	0.22	0	O180:H56	available	0	0	0	0	0	0	0	0	0	0	0	0	0	0	0	0	0	0	0	0	0	0	0	0	0	0	0
ESC_IA6258AA	895_B	clade V	Clade V			2017			cladeV	U/cryptic	Enterobase	NA	ESC_IA6258AA		4497063	531515	51	100	0.14	0	ONT:H56	not available	0	0	0	0	0	0	0	0	0	0	0	0	0	0	0	0	0	0	0	0	0	0	0	0	0	0	0
ESC_IA7628AA	PSU-0676	clade V	Clade V	Water	Aquatic environment	2000	United States	North America	cladeV	U/cryptic	Enterobase	SRR7085292	ESC_IA7628AA		4978025	451594	170	100	0.26	0	ONT:H56	available	0	0	0	0	0	0	0	0	0	0	0	0	0	0	0	0	0	0	0	1	0	0	0	0	0	0	0
ESC_JA1625AA	311967	clade V	Clade V	human; Homo sapiens	Human	2016	United Kingdom	Europe	cladeV	U/cryptic	Enterobase	SRR7265954	ESC_JA1625AA		4573645	323733	99	100	0.04	0	ONT:H56	available	0	0	0	0	0	0	0	0	0	0	0	0	0	0	0	0	0	1	0	0	0	0	0	0	0	0	0
ESC_JA6722AA	4125/16	clade V	Clade V		Human	2016	Germany	Europe	cladeV	U/cryptic	Enterobase	NA	ESC_JA6722AA		4840516	833084	57	100	0.04	0	O53:H56	not available	0	0	0	0	0	0	0	0	0	0	0	0	0	0	0	0	0	0	0	1	0	0	0	0	0	0	0
ESC_JA6849AA	PSU-0848	clade V	Clade V	King Eider	Wild Animal	2015	United States	North America	cladeV	U/cryptic	Enterobase	SRR7613734	ESC_JA6849AA		4755256	495688	87	100	0.19	0	ONT:H56	available	0	0	0	0	0	0	0	0	0	0	0	0	0	0	0	0	0	0	0	0	0	0	0	0	0	0	0
ESC_JA6892AA	PSU-0845	clade V	Clade V	ND	Wild Animal	2015	United States	North America	cladeV	U/cryptic	Enterobase	SRR7613635	ESC_JA6892AA		4520239	424035	79	100	0.1	0	ONT:H56	available	0	0	0	0	0	0	0	0	0	0	0	0	0	0	0	0	0	0	0	0	0	0	0	0	0	0	0
ESC_JA6923AA	PSU-0839	clade V	Clade V	Spectacled Eider	Wild Animal	2015	United States	North America	cladeV	U/cryptic	Enterobase	SRR7613583	ESC_JA6923AA		5016983	262304	139	100	0.14	0	OG7 (O2/O50):H56	available	0	0	0	0	0	0	0	0	0	0	0	0	0	0	0	0	0	0	0	0	0	0	0	0	0	0	0
ESC_JA6925AA	PSU-0852	clade V	Clade V	Common Eider	Wild Animal	2015	United States	North America	cladeV	U/cryptic	Enterobase	SRR7613581	ESC_JA6925AA		4727128	569559	70	100	0.17	0	O150:H56	available	0	0	0	0	0	0	0	0	0	0	0	0	0	0	0	0	0	0	0	0	0	0	0	0	0	0	0
ESC_KA0105AA	PSU-0866	clade V	Clade V	duck	Wild Animal	2015	United States	North America	cladeV	U/cryptic	Enterobase	SRR7786730	ESC_KA0105AA		4571909	388627	69	100	0.14	0	OG7 (O2/O50):H56	available	0	0	0	0	0	0	0	0	0	0	0	0	0	0	0	0	0	0	0	0	0	0	0	0	0	0	0
ESC_KA3849AA	CVM N17EC1081	clade V	Clade V	Chicken Wings	Food	2017	United States	North America	cladeV	U/cryptic	Enterobase	SRR8095650	ESC_KA3849AA		4622704	471375	53	100	0.22	0	ONT:H56	available	0	0	0	0	0	0	0	0	0	0	0	0	0	0	0	0	0	0	0	1	0	0	0	0	0	0	0
ESC_KA6679AA	644129	clade V	Clade V	environmental	Environment	2018	United Kingdom	Europe	cladeV	U/cryptic	Enterobase	SRR8268975	ESC_KA6679AA		4587093	542528	136	100	0.1	0	ONT:H56	available	0	0	0	0	0	0	0	0	0	0	0	0	0	0	0	0	0	0	0	0	0	0	0	0	0	0	0
ESC_KA7210AA	HT073016	clade V	Clade V	Marmota himalayana	Wild Animal	2012	China	Asia	cladeV	U/cryptic	Enterobase	NA	ESC_KA7210AA		4896291	4671322	3	99.97	0.33	0	O38:H56	not available	0	0	0	0	0	0	0	0	0	0	0	0	0	0	0	0	0	0	0	0	0	0	0	0	0	0	0
ESC_KA9267AA	ME150386V	clade V	Clade V			2015			cladeV	U/cryptic	Enterobase	NA	ESC_KA9267AA		4646147	957860	50	100	0.04	0	O53:H56	not available	0	0	0	0	0	0	0	0	0	0	0	0	0	0	0	0	0	0	0	0	0	0	0	0	0	0	0
ESC_LA0873AA	GU31	clade V	Clade V	river water	Aquatic environment	2015	United Kingdom	Europe	cladeV	U/cryptic	Enterobase	SRR8502303	ESC_LA0873AA		4952397	366340	126	100	0.31	0	ONT:H56	available	0	0	0	0	0	0	0	0	0	0	0	0	0	0	0	0	0	0	0	0	0	0	0	0	0	0	0
ESC_LA0876AA	GU27	clade V	Clade V	river water	Aquatic environment	2015	United Kingdom	Europe	cladeV	U/cryptic	Enterobase	SRR8502306	ESC_LA0876AA		4774518	182481	280	100	0.07	0	ONT:H56	available	0	0	0	0	0	0	0	0	0	0	0	0	0	0	0	0	0	0	0	0	1	0	0	0	0	0	0
ESC_LA0913AA	GU80	clade V	Clade V	river water	Aquatic environment	2015	United Kingdom	Europe	cladeV	U/cryptic	Enterobase	SRR8502343	ESC_LA0913AA		5210863	301511	234	100	0.63	0	ONT:H56	available	0	0	0	0	0	0	0	0	0	0	0	0	0	0	0	0	0	1	0	0	0	0	0	0	0	0	0
ESC_LA0914AA	GU82	clade V	Clade V	river water	Aquatic environment	2015	United Kingdom	Europe	cladeV	U/cryptic	Enterobase	SRR8502344	ESC_LA0914AA		4481611	415025	64	100	0.04	0	O133:H56	available	0	0	0	0	0	0	0	0	0	0	0	0	0	0	0	0	0	0	0	0	0	0	0	0	0	0	0
ESC_LA0919AA	GU70	clade V	Clade V	river water	Aquatic environment	2015	United Kingdom	Europe	cladeV	U/cryptic	Enterobase	SRR8502349	ESC_LA0919AA		5004420	438828	140	99.94	0.25	0	ONT:H56	available	0	0	0	0	0	0	0	0	0	0	0	0	0	0	0	0	0	0	0	1	0	0	0	0	0	0	0
ESC_LA9781AA	PSU-0449	clade V	Clade V	Food, Lettuce - Leaf	Food	2002	United States	North America	cladeV	U/cryptic	Enterobase	SRR8643902	ESC_LA9781AA		4799992	298744	138	100	0.08	0	ONT:H56	available	0	0	0	0	0	0	0	0	0	0	0	0	0	0	0	0	0	0	0	0	0	0	0	0	0	0	0
ESC_MA9740AA	ECOL-18-VL-OH-WA-0026	clade V	Clade V	(Canis lupus)	Companion Animal	2018	United States	North America	cladeV	U/cryptic	Enterobase	SRR9172102	ESC_MA9740AA		4528559	144606	286	99.82	0.55	0	ONT:H56	available	0	0	0	0	0	0	0	0	0	0	0	0	0	0	0	0	0	0	0	0	0	0	0	0	0	0	0
ESC_NA4542AA	6w-2	clade V	Clade V	antibiotic resistant from water	Aquatic environment	2017	Germany	Europe	cladeV	U/cryptic	Enterobase	ERR2931021	ESC_NA4542AA		4549406	228794	123	100	0.04	0	ONT:H56	available	0	0	0	0	0	0	0	0	0	0	0	0	0	0	0	0	0	0	0	1	0	0	0	0	0	0	0
ESC_OA9493AA	291764	clade V	Clade V	Homo sapiens; human	Human	2016	United Kingdom	Europe	cladeV	U/cryptic	Enterobase	SRR5006417	ESC_OA9493AA		4295991	143707	239	99.97	0.09	0	O155:H56	available	0	0	0	0	0	0	0	0	0	0	0	0	0	0	0	0	0	0	0	0	0	0	0	0	0	0	0
ESC_PA6945AA	458094	clade V	Clade V			2017	United Kingdom	Europe	cladeV	U/cryptic	Enterobase	SRR7500908	ESC_PA6945AA		4794535	323858	108	100	0.19	0	ONT:H56	available	0	0	0	0	0	0	0	0	0	0	0	0	0	0	0	0	0	0	0	1	0	0	0	0	0	0	0
ESC_QA9814AA	93.0724	clade V	Clade V	soil	Environment	1993	United States	North America	cladeV	U/cryptic	Enterobase	SRR11484724	ESC_QA9814AA		4513855	262150	132	99.93	0.1	0	ONT:H56	available	0	0	0	0	0	0	0	0	0	0	0	0	0	0	0	0	0	0	0	0	0	0	0	0	0	0	0
ESC_QA9867AA	8.2195	clade V	Clade V	Anas platyrhynchos	Wild Animal	2008	United States	North America	cladeV	U/cryptic	Enterobase	SRR11484777	ESC_QA9867AA		4868804	192460	259	100	0.25	66.67	O53:H56	available	0	0	0	0	0	0	0	0	0	0	0	0	0	0	0	0	0	0	0	0	0	0	0	0	0	0	0
ESC_QA9962AA	93.1447	clade V	Clade V	Larus argentatus	Wild Animal	1993	United States	North America	cladeV	U/cryptic	Enterobase	SRR11484376	ESC_QA9962AA		4878179	276905	139	100	0.12	33.33	ONT:H56	available	0	0	0	0	0	0	0	0	0	0	0	0	0	0	0	0	0	0	0	0	0	0	0	0	0	0	0
ESC_RA0040AA	14.0993	clade V	Clade V	Somateria fischeri	Wild Animal	2014	United States	North America	cladeV	U/cryptic	Enterobase	SRR11484454	ESC_RA0040AA		5008066	329907	147	100	0.46	0	O10:H56	available	0	0	0	0	0	0	0	0	0	0	0	0	0	0	0	0	0	0	0	0	0	0	0	0	0	0	0
ESC_RA0077AA	14.0985	clade V	Clade V	Somateria fischeri	Wild Animal	2014	United States	North America	cladeV	U/cryptic	Enterobase	SRR11484491	ESC_RA0077AA		4965830	365901	187	100	0.04	0	O53:H56	available	0	0	0	0	0	0	0	0	0	0	0	0	0	0	0	0	0	0	0	0	0	0	0	0	0	0	0
ESC_RA0079AA	14.0982	clade V	Clade V	Somateria fischeri	Wild Animal	2014	United States	North America	cladeV	U/cryptic	Enterobase	SRR11484493	ESC_RA0079AA		4887651	440555	77	100	0.22	0	ONT:H56	available	0	0	0	0	0	0	0	0	0	0	0	0	0	0	0	0	0	0	0	0	0	0	0	0	0	0	0
ESC_RA0102AA	12.2612	clade V	Clade V	Polysticta stelleri	Wild Animal	2012	United States	North America	cladeV	U/cryptic	Enterobase	SRR11484516	ESC_RA0102AA		4859159	355851	165	100	0.04	0	O53:H56	available	0	0	0	0	0	0	0	0	0	0	0	0	0	0	0	0	0	0	0	0	0	0	0	0	0	0	0
ESC_RA0103AA	12.261	clade V	Clade V	Somateria fischeri	Wild Animal	2012	United States	North America	cladeV	U/cryptic	Enterobase	SRR11484517	ESC_RA0103AA		4733131	454037	87	100	0.14	0	OG7 (O2/O50):H56	available	0	0	0	0	0	0	0	0	0	0	0	0	0	0	0	0	0	0	0	0	0	0	0	0	0	0	0
ESC_RA0113AA	11.16	clade V	Clade V	Somateria mollissima	Wild Animal	2011	United States	North America	cladeV	U/cryptic	Enterobase	SRR11484527	ESC_RA0113AA		4806036	441794	92	100	0.14	0	OG7 (O2/O50):H56	available	0	0	0	0	0	0	0	0	0	0	0	0	0	0	0	0	0	0	0	0	0	0	0	0	0	0	0
ESC_RA0114AA	11.1597	clade V	Clade V	Somateria mollissima	Wild Animal	2011	United States	North America	cladeV	U/cryptic	Enterobase	SRR11484528	ESC_RA0114AA		5075808	453652	167	100	0.14	0	OG7 (O2/O50):H56	available	0	0	0	0	0	0	0	0	0	0	0	0	0	0	0	0	0	0	0	1	0	0	0	0	0	0	0
ESC_RA0126AA	11.1596	clade V	Clade V	Somateria mollissima	Wild Animal	2011	United States	North America	cladeV	U/cryptic	Enterobase	SRR11484540	ESC_RA0126AA		4808694	453732	89	100	0.14	0	OG7 (O2/O50):H56	available	0	0	0	0	0	0	0	0	0	0	0	0	0	0	0	0	0	0	0	0	0	0	0	0	0	0	0
ESC_RA1132AA	Sa2YVN1	clade V	Clade V	Poultry	livestock	2020			cladeV	U/cryptic	Enterobase	NA	ESC_RA1132AA		4626699	167483	234	99.85	0.07	0	OG7 (O2/O50):H56	not available	0	0	0	0	0	0	0	0	0	0	0	0	0	0	0	0	0	0	0	0	0	0	0	0	0	0	0
ESC_RA1133AA	Sa2CVA9	clade V	Clade V	Poultry	livestock	2020			cladeV	U/cryptic	Enterobase	NA	ESC_RA1133AA		4733132	364998	199	100	0.09	0	ONT:H56	not available	0	0	0	0	0	0	0	0	0	0	0	0	0	0	0	0	0	0	0	0	0	0	0	0	0	0	0
ESC_RA1134AA	Sa2BVA2	clade V	Clade V	Poultry	livestock	2020			cladeV	U/cryptic	Enterobase	NA	ESC_RA1134AA		4724662	365008	213	100	0.09	0	ONT:H56	not available	0	0	0	0	0	0	0	0	0	0	0	0	0	0	0	0	0	0	0	0	0	0	0	0	0	0	0
ESC_RA1414AA	8	clade V	Clade V	river bottom sediment; mountain river; sediment	Aquatic environment	2016	Germany	Europe	cladeV	U/cryptic	Enterobase	ERR4018685	ESC_RA1414AA		5099169	365379	126	100	0.29	0	O98:H56	available	0	0	0	0	0	0	0	0	0	0	0	0	0	1	0	0	0	1	0	0	0	0	0	0	0	0	0
ESC_RA2798AA	EC237	clade V	Clade V	wild boar; diaphragm	Wild Animal	2017	Italy	Europe	cladeV	U/cryptic	Enterobase	SRR8776658	ESC_RA2798AA		4485026	939405	36	100	0.04	0	O84:H56	available	0	0	0	0	0	0	0	0	0	0	0	0	0	0	0	0	0	0	0	0	0	0	0	0	0	0	0
ESC_RA2866AA	EC115	clade V	Clade V	wild boar; diaphragm	Wild Animal	2017	Italy	Europe	cladeV	U/cryptic	Enterobase	SRR8776726	ESC_RA2866AA		4712461	532118	49	100	0.3	0	O156:H56	available	0	0	0	0	0	0	0	0	0	0	0	0	0	0	0	0	0	0	0	1	0	0	0	0	0	0	0
ESC_RA2907AA	EC245	clade V	Clade V	wild boar; diaphragm	Wild Animal	2017	Italy	Europe	cladeV	U/cryptic	Enterobase	SRR8776767	ESC_RA2907AA		4436216	434495	43	100	0.04	0	ONT:H56	available	0	0	0	0	0	0	0	0	0	0	0	0	0	0	0	0	0	0	0	1	0	0	0	0	0	0	0
ESC_RA2942AA	As Lw UP1-3	clade V	Clade V	Lockwitzbach (small river, Germany); river sediment	Aquatic environment	2016	Germany	Europe	cladeV	U/cryptic	Enterobase	SRR8738200	ESC_RA2942AA		5111904	460581	183	100	0.04	0	OG7 (O2/O50):H56	available	0	0	0	0	0	0	0	0	0	0	0	0	0	0	0	0	0	0	0	1	0	0	0	0	0	0	0
ESC_RA2943AA	As Lw UP1-2	clade V	Clade V	Lockwitzbach (small river, Germany); river sediment	Aquatic environment	2016	Germany	Europe	cladeV	U/cryptic	Enterobase	SRR8738201	ESC_RA2943AA		5106948	460581	184	100	0.04	0	OG7 (O2/O50):H56	available	0	0	0	0	0	0	0	0	0	0	0	0	0	0	0	0	0	0	0	1	0	0	0	0	0	0	0
ESC_RA2944AA	As Lw UP1-6	clade V	Clade V	Lockwitzbach (small river, Germany); river sediment	Aquatic environment	2016	Germany	Europe	cladeV	U/cryptic	Enterobase	SRR8738202	ESC_RA2944AA		4724990	445295	83	100	0.04	0	O150:H56	available	0	0	0	0	0	0	0	0	0	0	0	0	0	0	0	0	0	0	0	0	0	0	0	0	0	0	0
ESC_RA2945AA	As Lw UP1-4	clade V	Clade V	Lockwitzbach (small river, Germany); river sediment	Aquatic environment	2016	Germany	Europe	cladeV	U/cryptic	Enterobase	SRR8738203	ESC_RA2945AA		5111105	460581	194	100	0.04	0	OG7 (O2/O50):H56	available	0	0	0	0	0	0	0	0	0	0	0	0	0	0	0	0	0	0	0	1	0	0	0	0	0	0	0
ESC_RA2948AA	As Lw UP1-11	clade V	Clade V	Lockwitzbach (small river, Germany); river sediment	Aquatic environment	2016	Germany	Europe	cladeV	U/cryptic	Enterobase	SRR8738206	ESC_RA2948AA		4724667	633400	70	100	0.04	0	O150:H56	available	0	0	0	0	0	0	0	0	0	0	0	0	0	0	0	0	0	0	0	0	0	0	0	0	0	0	0
ESC_RA2949AA	As Lw UP1-1	clade V	Clade V	Lockwitzbach (small river, Germany); river sediment	Aquatic environment	2016	Germany	Europe	cladeV	U/cryptic	Enterobase	SRR8738207	ESC_RA2949AA		5109942	460581	187	100	0.04	0	OG7 (O2/O50):H56	available	0	0	0	0	0	0	0	0	0	0	0	0	0	0	0	0	0	0	0	1	0	0	0	0	0	0	0
ESC_RA2950AA	As Lw UP2-11	clade V	Clade V	Lockwitzbach (small river, Germany); river sediment	Aquatic environment	2016	Germany	Europe	cladeV	U/cryptic	Enterobase	SRR8738208	ESC_RA2950AA		4615719	408004	73	100	0.04	0	O29:H56	available	0	0	0	0	0	0	0	0	0	0	0	0	0	0	0	0	0	0	0	0	0	0	0	0	0	0	0
ESC_RA2951AA	As Lw UP2-1	clade V	Clade V	Lockwitzbach (small river, Germany); river sediment	Aquatic environment	2016	Germany	Europe	cladeV	U/cryptic	Enterobase	SRR8738209	ESC_RA2951AA		4757325	670344	79	100	0.22	0	ONT:H56	available	0	0	0	0	0	0	0	0	0	0	0	0	0	0	0	0	0	0	0	1	0	0	0	0	0	0	0
ESC_RA2956AA	As Lw UP1-5	clade V	Clade V	Lockwitzbach (small river, Germany); river sediment	Aquatic environment	2016	Germany	Europe	cladeV	U/cryptic	Enterobase	SRR8738214	ESC_RA2956AA		5108262	460581	187	100	0.04	0	OG7 (O2/O50):H56	available	0	0	0	0	0	0	0	0	0	0	0	0	0	0	0	0	0	0	0	1	0	0	0	0	0	0	0
ESC_RA2961AA	As Lw UP2-10	clade V	Clade V	Lockwitzbach (small river, Germany); river sediment	Aquatic environment	2016	Germany	Europe	cladeV	U/cryptic	Enterobase	SRR8738219	ESC_RA2961AA		4838660	581498	62	100	0.04	0	OG7 (O2/O50):H56	available	0	0	0	0	0	0	0	0	0	0	0	0	0	0	0	0	0	0	0	0	0	0	0	0	0	0	0
ESC_RA3106AA	As Lw UP1-9	clade V	Clade V	Lockwitzbach (small river, Germany); river sediment	Aquatic environment	2016	Germany	Europe	cladeV	U/cryptic	Enterobase	SRR8737950	ESC_RA3106AA		5109217	460581	183	100	0.04	0	OG7 (O2/O50):H56	available	0	0	0	0	0	0	0	0	0	0	0	0	0	0	0	0	0	0	0	1	0	0	0	0	0	0	0
ESC_RA3107AA	As Lw UP1-8	clade V	Clade V	Lockwitzbach (small river, Germany); river sediment	Aquatic environment	2016	Germany	Europe	cladeV	U/cryptic	Enterobase	SRR8737951	ESC_RA3107AA		5109171	460581	184	100	0.04	0	OG7 (O2/O50):H56	available	0	0	0	0	0	0	0	0	0	0	0	0	0	0	0	0	0	0	0	1	0	0	0	0	0	0	0
ESC_RA3265AA	As Lw UP2-9	clade V	Clade V	Lockwitzbach (small river, Germany); river sediment	Aquatic environment	2016	Germany	Europe	cladeV	U/cryptic	Enterobase	SRR8738109	ESC_RA3265AA		4651665	484966	54	100	0.1	0	OG7 (O2/O50):H56	available	0	0	0	0	0	0	0	0	0	0	0	0	0	0	0	0	0	0	0	0	0	0	0	0	0	0	0
ESC_RA3266AA	As Lw UP3-14	clade V	Clade V	Lockwitzbach (small river, Germany); river sediment	Aquatic environment	2016	Germany	Europe	cladeV	U/cryptic	Enterobase	SRR8738110	ESC_RA3266AA		4651620	585944	52	100	0.1	0	ONT:H56	available	0	0	0	0	0	0	0	0	0	0	0	0	0	0	0	0	0	0	0	0	0	0	0	0	0	0	0
ESC_RA6992AA	O130:H56 / fimH160 / 4104 (ST Warwick) / clade V	clade V	Clade V	Martes martes; ROAR	Wild Animal	2002	France	Europe	cladeV	U/cryptic	Enterobase	ERR4250681	ESC_RA6992AA		4835606	527966	89	100	0.14	0	O130:H56	available	0	0	0	0	0	0	0	0	0	0	0	0	0	0	0	0	0	0	0	1	0	0	0	0	0	0	0
ESC_RA7759AA	E_0690 (0.16.02477)	clade V	Clade V	Bos taurus; rectal faeces	livestock	2019	Spain	Europe	cladeV	U/cryptic	Enterobase	NA	ESC_RA7759AA		4932905	599571	67	100	0.95	27.27	ONT:H56	not available	0	0	0	0	0	0	0	0	0	0	0	0	0	0	0	0	0	0	0	1	0	0	0	0	0	0	0
ESC_SA0197AA	1374a	clade V	Clade V	Double-banded Plover	Wild Animal	2018			cladeV	U/cryptic	Enterobase	SRR11613000	ESC_SA0197AA		4693605	631781	47	100	0.55	37.5	ONT:H56	available	0	0	0	0	0	0	0	0	0	0	0	0	0	0	0	0	0	0	0	1	0	0	0	0	0	0	0
ESC_SA2354AA	SME-20-36	clade V	Clade V			2019			cladeV	U/cryptic	Enterobase	NA	ESC_SA2354AA		4634931	563623	62	100	0.07	0	ONT:H56	not available	0	0	0	0	0	0	0	0	0	0	0	0	0	0	0	0	0	0	0	0	0	0	0	0	0	0	0
ESC_SA3200AA	ECOL-19-VL-ON-ON-0045	clade V	Clade V	Urine (Canis lupus familiaris)	Companion Animal	2019	Canada	North America	cladeV	U/cryptic	Enterobase	SRR12744006	ESC_SA3200AA		4655235	621896	67	100	0.14	0	OG7 (O2/O50):H56	available	0	0	0	0	0	0	0	0	0	0	0	0	0	0	0	0	0	0	0	1	0	0	0	0	0	0	0
ESC_SA4005AA	E690	clade V	Clade V	cow; rectal feces	livestock	2019	Spain	Europe	cladeV	U/cryptic	Enterobase	SRR12056154	ESC_SA4005AA		4932967	671330	57	100	0.95	27.27	ONT:H45	available	0	0	0	0	0	0	0	0	0	0	0	0	0	0	0	0	0	0	0	1	0	0	0	0	0	0	0
ESC_SA6669AA	KIYOTAKE-086	clade V	Clade V	water; river	Aquatic environment	2017	Japan	Asia	cladeV	U/cryptic	Enterobase	DRR223766	ESC_SA6669AA		5251099	303846	161	100	0.08	0	ONT:H56	available	0	0	0	0	0	0	0	0	0	0	0	0	0	0	0	0	0	1	0	0	0	0	0	0	0	0	0
ESC_SA6671AA	KIYOTAKE-082	clade V	Clade V	water; river	Aquatic environment	2017	Japan	Asia	cladeV	U/cryptic	Enterobase	DRR223764	ESC_SA6671AA		5157309	472080	116	100	0.47	0	ONT:H56	available	0	0	0	0	0	0	0	0	0	0	0	0	0	0	0	0	0	0	0	1	0	0	0	0	0	0	0
ESC_SA6674AA	KIYOTAKE-078	clade V	Clade V	water; river	Aquatic environment	2017	Japan	Asia	cladeV	U/cryptic	Enterobase	DRR223761	ESC_SA6674AA		5152378	524558	108	100	0.47	0	ONT:H56	available	0	0	0	0	0	0	0	0	0	0	0	0	0	0	0	0	0	0	0	1	0	0	0	0	0	0	0
ESC_SA6675AA	KIYOTAKE-077	clade V	Clade V	water; river	Aquatic environment	2017	Japan	Asia	cladeV	U/cryptic	Enterobase	DRR223760	ESC_SA6675AA		4761070	1060183	110	100	0.19	0	ONT:H56	available	0	0	0	0	0	0	0	0	0	0	0	0	0	0	0	0	0	0	0	1	0	0	0	0	0	0	0
ESC_SA6676AA	KIYOTAKE-076	clade V	Clade V	water; river	Aquatic environment	2017	Japan	Asia	cladeV	U/cryptic	Enterobase	DRR223759	ESC_SA6676AA		4617532	509831	53	100	0.15	0	ONT:H56	available	0	0	0	0	0	0	0	0	0	0	0	0	0	0	0	0	0	0	0	1	0	0	0	0	0	0	0
ESC_SA6691AA	KIYOTAKE-058	clade V	Clade V	water; river	Aquatic environment	2017	Japan	Asia	cladeV	U/cryptic	Enterobase	DRR223744	ESC_SA6691AA		5154574	591024	110	100	0.47	0	ONT:H56	available	0	0	0	0	0	0	0	0	0	0	0	0	0	0	0	0	0	0	0	1	0	0	0	0	0	0	0
ESC_SA6695AA	KIYOTAKE-054	clade V	Clade V	water; river	Aquatic environment	2017	Japan	Asia	cladeV	U/cryptic	Enterobase	DRR223740	ESC_SA6695AA		5155523	505004	116	100	0.47	0	ONT:H56	available	0	0	0	0	0	0	0	0	0	0	0	0	0	0	0	0	0	0	0	1	0	0	0	0	0	0	0
ESC_SA6697AA	KIYOTAKE-051	clade V	Clade V	water; river	Aquatic environment	2017	Japan	Asia	cladeV	U/cryptic	Enterobase	DRR223738	ESC_SA6697AA		5153961	590348	117	100	0.47	0	ONT:H56	available	0	0	0	0	0	0	0	0	0	0	0	0	0	0	0	0	0	0	0	1	0	0	0	0	0	0	0
ESC_SA6700AA	KIYOTAKE-101	clade V	Clade V	water; river	Aquatic environment	2017	Japan	Asia	cladeV	U/cryptic	Enterobase	DRR223777	ESC_SA6700AA		4670864	480434	106	100	0.1	0	ONT:H56	available	0	0	0	0	0	0	0	0	0	0	0	0	0	0	0	0	0	0	0	0	0	0	0	0	0	0	0
ESC_SA6712AA	KIYOTAKE-043	clade V	Clade V	water; river	Aquatic environment	2017	Japan	Asia	cladeV	U/cryptic	Enterobase	DRR223733	ESC_SA6712AA		5157542	627326	132	100	0.47	0	ONT:H56	available	0	0	0	0	0	0	0	0	0	0	0	0	0	0	0	0	0	0	0	1	0	0	0	0	0	0	0
ESC_SA6737AA	KIYOTAKE-009	clade V	Clade V	water; river	Aquatic environment	2017	Japan	Asia	cladeV	U/cryptic	Enterobase	DRR223708	ESC_SA6737AA		4677670	585830	64	100	0.15	0	ONT:H56	available	0	0	0	0	0	0	0	0	0	0	0	0	0	0	0	0	0	0	0	1	0	0	0	0	0	0	0
ESC_SA6749AA	KAEDA-088	clade V	Clade V	water; river	Aquatic environment	2017	Japan	Asia	cladeV	U/cryptic	Enterobase	DRR223696	ESC_SA6749AA		4941099	385348	147	99.93	0.11	0	ONT:H56	available	0	0	0	0	0	0	0	0	0	0	0	0	0	0	0	0	0	1	0	0	0	0	0	0	1	0	0
ESC_SA6779AA	KAEDA-035	clade V	Clade V	water; river	Aquatic environment	2017	Japan	Asia	cladeV	U/cryptic	Enterobase	DRR223666	ESC_SA6779AA		4937458	452131	132	99.93	0.11	0	ONT:H56	available	0	0	0	0	0	0	0	0	0	0	0	0	0	0	0	0	0	1	0	0	0	0	0	0	1	0	0
ESC_SA6784AA	KAEDA-025	clade V	Clade V	water; river	Aquatic environment	2017	Japan	Asia	cladeV	U/cryptic	Enterobase	DRR223661	ESC_SA6784AA		4939559	452846	150	99.93	0.11	0	ONT:H56	available	0	0	0	0	0	0	0	0	0	0	0	0	0	0	0	0	0	1	0	0	0	0	0	0	1	0	0
ESC_SA6785AA	KAEDA-022	clade V	Clade V	water; river	Aquatic environment	2017	Japan	Asia	cladeV	U/cryptic	Enterobase	DRR223660	ESC_SA6785AA		4942750	325331	159	99.93	0.11	0	ONT:H56	available	0	0	0	0	0	0	0	0	0	0	0	0	0	0	0	0	0	1	0	0	0	0	0	0	1	0	0
ESC_SA6792AA	KAEDA-008	clade V	Clade V	water; river	Aquatic environment	2017	Japan	Asia	cladeV	U/cryptic	Enterobase	DRR223653	ESC_SA6792AA		4939538	453066	152	99.93	0.11	0	ONT:H56	available	0	0	0	0	0	0	0	0	0	0	0	0	0	0	0	0	0	1	0	0	0	0	0	0	1	0	0
ESC_SA7032AA	832739	clade V	Clade V	animal	Wild Animal	2019	United Kingdom	Europe	cladeV	U/cryptic	Enterobase	SRR12769945	ESC_SA7032AA		4737733	606168	94	100	0.04	0	O155:H56	available	0	0	0	0	0	0	0	0	0	0	0	0	0	0	0	0	0	1	0	0	0	0	0	0	0	0	0
ESC_SA7185AA	850003	clade V	Clade V	animal	Wild Animal	2019	United Kingdom	Europe	cladeV	U/cryptic	Enterobase	SRR12769756	ESC_SA7185AA		4626152	706952	80	100	0.23	0	O133:H56	available	0	0	0	0	0	0	0	0	0	0	0	0	0	0	0	0	0	0	0	1	0	0	0	0	0	0	0
ESC_SA8799AA	Surrey052	clade V	Clade V			2018	United Kingdom	Europe	cladeV	U/cryptic	Enterobase	NA	ESC_SA8799AA		4511524	235307	125	100	0.04	0	O159:H56	not available	0	0	0	0	0	0	0	0	0	0	0	0	0	0	0	0	0	0	0	0	0	0	0	0	0	0	0
ESC_TA4782AA	FSP1-SL	clade V	Clade V	Strawberry Leaf	Food	2019			cladeV	U/cryptic	Enterobase	NA	ESC_TA4782AA		4678293	385258	79	100	0.04	0	ONT:H56	not available	0	0	0	0	0	0	0	0	0	0	0	0	0	0	0	0	0	0	0	0	0	0	0	0	0	0	0
ESC_TA4788AA	FSP1-F2	clade V	Clade V	Poultry, Faeces	livestock	2019	Australia	Oceania	cladeV	U/cryptic	Enterobase	NA	ESC_TA4788AA		5286125	342462	224	100	2.78	75	O5:H56	not available	0	0	0	0	0	0	0	0	0	0	0	0	0	0	0	0	0	0	0	0	0	0	0	0	0	0	0
ESC_TA6261AA	DA66066	clade V	Clade V	Anas platyrhynchos; feces	Wild Animal				cladeV	U/cryptic	Enterobase	SRR12207794	ESC_TA6261AA		4623812	206200	187	100	0.32	25	O156:H56	available	0	0	0	0	0	0	0	0	0	0	0	0	0	0	0	0	0	0	0	0	0	0	0	0	0	0	0
ESC_TA6273AA	DA66069	clade V	Clade V	Anas platyrhynchos; feces	Wild Animal				cladeV	U/cryptic	Enterobase	SRR12207806	ESC_TA6273AA		4531019	300920	139	100	0.22	0	O156:H56	available	0	0	0	0	0	0	0	0	0	0	0	0	0	0	0	0	0	0	0	0	0	0	0	0	0	0	0
ESC_TA6841AA	AGR3561	clade V	Clade V	water	Aquatic environment	2017	New Zealand	Oceania	cladeV	U/cryptic	Enterobase	SRR10253919	ESC_TA6841AA		4611506	524098	83	100	0.04	0	O133:H56	available	0	0	0	0	0	0	0	0	0	0	0	0	0	0	0	0	0	0	0	1	0	0	0	0	0	0	0
ESC_TA6884AA	AGR4200	clade V	Clade V	water	Aquatic environment	2018			cladeV	U/cryptic	Enterobase	SRR10253963	ESC_TA6884AA		4598878	635646	37	100	0.04	0	ONT:H56	available	0	0	0	0	0	0	0	0	0	0	0	0	0	0	0	0	0	0	0	1	0	0	0	0	0	0	0
ESC_TA6900AA	AGR4167	clade V	Clade V	sediment	Aquatic environment	2018	New Zealand	Oceania	cladeV	U/cryptic	Enterobase	SRR10253979	ESC_TA6900AA		5211491	484127	248	100	0.1	0	OG7 (O2/O50):H56	available	0	0	0	0	0	0	0	0	0	0	0	0	0	0	0	0	0	0	0	1	0	0	0	0	0	0	0
ESC_TA6902AA	AGR4162	clade V	Clade V	sediment	Aquatic environment	2018	New Zealand	Oceania	cladeV	U/cryptic	Enterobase	SRR10253981	ESC_TA6902AA		4843372	524150	53	100	0.04	0	O133:H56	available	0	0	0	0	0	0	0	0	0	0	0	0	0	0	0	0	0	0	0	1	0	0	0	0	0	0	0
ESC_TA6933AA	AGR4063	clade V	Clade V	feces	Wild Animal	2018	New Zealand	Oceania	cladeV	U/cryptic	Enterobase	SRR10254012	ESC_TA6933AA		5178063	483823	233	100	0.04	0	OG7 (O2/O50):H56	available	0	0	0	0	0	0	0	0	0	0	0	0	0	0	0	0	0	0	0	1	0	0	0	0	0	0	0
ESC_TA6935AA	AGR4061	clade V	Clade V	feces	Wild Animal	2018	New Zealand	Oceania	cladeV	U/cryptic	Enterobase	SRR10254014	ESC_TA6935AA		5183339	483815	339	100	0.04	0	OG7 (O2/O50):H56	available	0	0	0	0	0	0	0	0	0	0	0	0	0	0	0	0	0	0	0	1	0	0	0	0	0	0	0
ESC_TA6937AA	AGR3623	clade V	Clade V	water	Aquatic environment	2017	New Zealand	Oceania	cladeV	U/cryptic	Enterobase	SRR10254016	ESC_TA6937AA		4493275	864539	44	100	0.04	0	ONT:H56	available	0	0	0	0	0	0	0	0	0	0	0	0	0	0	0	0	0	0	0	1	0	0	0	0	0	0	0
ESC_TA6943AA	AGR4045	clade V	Clade V	soil	Environment	2018	New Zealand	Oceania	cladeV	U/cryptic	Enterobase	SRR10254022	ESC_TA6943AA		4688575	440648	76	100	0.39	0	ONT:H56	available	0	0	0	0	0	0	0	0	0	0	0	0	0	0	0	0	0	0	0	0	0	0	0	0	0	0	0
ESC_TA6958AA	AGR3984	clade V	Clade V	Plant, periphyton	Aquatic environment	2018	New Zealand	Oceania	cladeV	U/cryptic	Enterobase	SRR10254037	ESC_TA6958AA		4844962	562814	98	100	0.19	0	O150:H56	available	0	0	0	0	0	0	0	0	0	0	0	0	0	0	0	0	0	0	0	0	0	0	0	0	0	0	0
ESC_TA6973AA	AGR3954	clade V	Clade V	soil	Environment	2018	New Zealand	Oceania	cladeV	U/cryptic	Enterobase	SRR10254052	ESC_TA6973AA		4743667	511342	73	100	0.28	0	ONT:H56	available	0	0	0	0	0	0	0	0	0	0	0	0	0	0	0	0	0	0	0	1	0	0	0	0	0	0	0
ESC_TA6977AA	AGR3935	clade V	Clade V	water	Aquatic environment	2018			cladeV	U/cryptic	Enterobase	SRR10254056	ESC_TA6977AA		4765609	423776	150	100	0.29	0	O156:H56	available	0	0	0	0	0	0	0	0	0	0	0	0	0	0	0	0	0	0	0	1	0	0	0	0	0	0	0
ESC_TA6978AA	AGR3872	clade V	Clade V	Plant, periphyton	Aquatic environment	2017			cladeV	U/cryptic	Enterobase	SRR10254057	ESC_TA6978AA		4987182	717986	113	100	0.14	0	O10:H56	available	0	0	0	0	0	0	0	0	0	0	0	0	0	0	0	0	0	0	0	1	0	0	0	0	0	0	0
ESC_TA6983AA	AGR3849	clade V	Clade V	water	Aquatic environment	2017			cladeV	U/cryptic	Enterobase	SRR10254062	ESC_TA6983AA		4977206	400242	117	100	0.19	0	O150:H56	available	0	0	0	0	0	0	0	0	0	0	0	0	0	0	0	0	0	0	0	0	0	0	0	0	0	0	0
ESC_TA6996AA	AGR3804	clade V	Clade V	Plant, periphyton	Aquatic environment	2017	New Zealand	Oceania	cladeV	U/cryptic	Enterobase	SRR10254075	ESC_TA6996AA		4841996	349226	97	100	0.19	0	ONT:H56	available	0	0	0	0	0	0	0	0	0	0	0	0	0	0	0	0	0	0	0	0	0	0	0	0	0	0	0
ESC_TA7007AA	AGR3785	clade V	Clade V	sediment	Aquatic environment	2017	New Zealand	Oceania	cladeV	U/cryptic	Enterobase	SRR10254086	ESC_TA7007AA		4563806	523501	65	100	0.04	0	O133:H56	available	0	0	0	0	0	0	0	0	0	0	0	0	0	0	0	0	0	0	0	1	0	0	0	0	0	0	0
ESC_TA7018AA	AGR3768	clade V	Clade V	water	Aquatic environment	2017	New Zealand	Oceania	cladeV	U/cryptic	Enterobase	SRR10254097	ESC_TA7018AA		4891416	460476	81	100	0.17	0	O130:H56	available	0	0	0	0	0	0	0	0	0	0	0	0	0	0	0	0	0	0	0	0	0	0	0	0	0	0	0
ESC_TA7034AA	AGR3915	clade V	Clade V	Plant, periphyton	Aquatic environment	2018	New Zealand	Oceania	cladeV	U/cryptic	Enterobase	SRR10254113	ESC_TA7034AA		4670756	511342	79	100	0.25	0	ONT:H56	available	0	0	0	0	0	0	0	0	0	0	0	0	0	0	0	0	0	0	0	1	0	0	0	0	0	0	0
ESC_TA7050AA	AGR3558	clade V	Clade V	water	Aquatic environment	2017	New Zealand	Oceania	cladeV	U/cryptic	Enterobase	SRR10254129	ESC_TA7050AA		4609874	302160	98	100	0.04	0	O133:H56	available	0	0	0	0	0	0	0	0	0	0	0	0	0	0	0	0	0	0	0	1	0	0	0	0	0	0	0
ESC_TA7051AA	AGR3556	clade V	Clade V	water	Aquatic environment	2017	New Zealand	Oceania	cladeV	U/cryptic	Enterobase	SRR10254130	ESC_TA7051AA		4613051	519276	66	100	0.04	0	O133:H56	available	0	0	0	0	0	0	0	0	0	0	0	0	0	0	0	0	0	0	0	1	0	0	0	0	0	0	0
ESC_TA7056AA	AGR3734	clade V	Clade V	water	Aquatic environment	2017	New Zealand	Oceania	cladeV	U/cryptic	Enterobase	SRR10254135	ESC_TA7056AA		4793890	726238	100	100	0.14	0	O10:H56	available	0	0	0	0	0	0	0	0	0	0	0	0	0	0	0	0	0	0	0	1	0	0	0	0	0	0	0
ESC_TA7060AA	AGR3720	clade V	Clade V	sediment	Aquatic environment	2017	New Zealand	Oceania	cladeV	U/cryptic	Enterobase	SRR10254140	ESC_TA7060AA		4800889	493581	97	100	0.14	0	O10:H56	available	0	0	0	0	0	0	0	0	0	0	0	0	0	0	0	0	0	0	0	1	0	0	0	0	0	0	0
ESC_TA7061AA	AGR3716	clade V	Clade V	sediment	Aquatic environment	2017	New Zealand	Oceania	cladeV	U/cryptic	Enterobase	SRR10254141	ESC_TA7061AA		4793378	1020631	85	100	0.14	0	O10:H56	available	0	0	0	0	0	0	0	0	0	0	0	0	0	0	0	0	0	0	0	1	0	0	0	0	0	0	0
ESC_TA7836AA	1D-039	clade V	Clade V	Homo sapiens; Urine	Human	2018	Denmark	Europe	cladeV	U/cryptic	Enterobase	ERR4013418	ESC_TA7836AA		4532012	247208	114	100	0.04	0	ONT:H56	available	0	0	0	0	0	0	0	0	0	0	0	0	0	0	0	0	0	0	0	0	0	0	0	0	0	0	0
ESC_TA8446AA	1D-516	clade V	Clade V	Homo sapiens; Urine	Human	2018	Denmark	Europe	cladeV	U/cryptic	Enterobase	ERR4013885	ESC_TA8446AA		4458119	364573	80	100	0.1	0	ONT:H56	available	0	0	0	0	0	0	0	0	0	0	0	0	0	0	0	0	0	0	0	0	0	0	0	0	0	0	0
ESC_TA9711AA	iso-286-1E	clade V	Clade V	Sus scrofa domesticus; pig feces	livestock	2017	Bulgaria	Europe	cladeV	U/cryptic	Enterobase	ERR3393082	ESC_TA9711AA		4819113	447329	77	100	0.41	0	ONT:H56	available	0	0	0	0	0	0	0	0	0	0	0	0	0	0	0	0	0	0	0	0	0	0	0	0	0	0	0
ESC_TA9980AA	21ER0085	clade V	Clade V		Human		New Zealand	Oceania	cladeV	U/cryptic	Enterobase	NA	ESC_TA9980AA		4695327	424097	64	100	0.32	0	O10:H56	not available	0	0	0	0	0	0	0	0	0	0	0	0	0	0	0	0	0	0	0	0	0	0	0	0	0	0	0
ESC_VA5753AA	C7969	clade V	Escherichia coli	wild boar; Intestine segments with fecal content	Wild Animal	2015	Spain	Europe	cladeV	U/cryptic	Enterobase	SRR13674871	ESC_VA5753AA		4553590	448183	61	100	0.19	0	O156:H56	available	0	0	0	0	0	0	0	0	0	0	0	0	0	0	0	0	0	0	0	1	0	0	0	0	0	0	0
ESC_VA8216AA	PSU-4450	clade V	Escherichia coli	Avian, Northern Pintail	Wild Animal	2015	United States	North America	cladeV	U/cryptic	Enterobase	SRR14995626	ESC_VA8216AA		4809313	364504	125	100	0.19	0	ONT:H56	available	0	0	0	0	0	0	0	0	0	0	0	0	0	0	0	0	0	0	0	0	0	0	0	0	0	0	0
ESC_VA8245AA	PSU-4554	clade V	Escherichia coli	Duck, Long-Tailed	Wild Animal	2016	United States	North America	cladeV	U/cryptic	Enterobase	SRR14994903	ESC_VA8245AA		4847848	437509	99	100	0.04	0	ONT:H56	available	0	0	0	0	0	0	0	0	0	0	0	0	0	0	0	0	0	0	0	0	0	0	0	0	0	0	0
ESC_VA8264AA	PSU-4453	clade V	Escherichia coli	Avian, Northern Pintail	Wild Animal	2015	United States	North America	cladeV	U/cryptic	Enterobase	SRR14994590	ESC_VA8264AA		4839743	377454	78	100	0.04	0	ONT:H56	available	0	0	0	0	0	0	0	0	0	0	0	0	0	0	0	0	0	0	0	0	0	0	0	0	0	0	0
ESC_VA8367AA	PSU-4443	clade V	Escherichia coli	Spectacled Eider	Wild Animal	2015	United States	North America	cladeV	U/cryptic	Enterobase	SRR14986369	ESC_VA8367AA		5220903	365210	187	100	0.19	0	ONT:H56	available	0	0	0	0	0	0	0	0	0	0	0	0	0	0	0	0	0	0	0	1	0	0	0	0	0	0	0
ESC_VA8375AA	PSU-4448	clade V	Escherichia coli	Avian, Northern Pintail	Wild Animal	2015	United States	North America	cladeV	U/cryptic	Enterobase	SRR14986191	ESC_VA8375AA		4838851	377954	81	100	0.04	0	ONT:H56	available	0	0	0	0	0	0	0	0	0	0	0	0	0	0	0	0	0	0	0	0	0	0	0	0	0	0	0
ESC_WA2331AA	RH08|T1-E3C08	clade V	Escherichia coli	sediment[ENVO:00002007]; Pooled sediment sample collected from floor of cattle farm	Aquatic environment	2017	United Kingdom	Europe	cladeV	U/cryptic	Enterobase	SRR12247565	ESC_WA2331AA		4821760	331765	121	100	0.14	0	OG7 (O2/O50):H56	available	0	0	0	0	0	0	0	0	0	0	0	0	0	0	0	0	0	0	0	0	0	0	0	0	0	0	0
ESC_WA2332AA	RH08|T1-E3C06	clade V	Escherichia coli	sediment[ENVO:00002007]; Pooled sediment sample collected from floor of cattle farm	Aquatic environment	2017	United Kingdom	Europe	cladeV	U/cryptic	Enterobase	SRR12183923	ESC_WA2332AA		4822905	331765	124	100	0.14	0	OG7 (O2/O50):H56	available	0	0	0	0	0	0	0	0	0	0	0	0	0	0	0	0	0	0	0	0	0	0	0	0	0	0	0
ESC_WA2333AA	RH08|T1-E3C03	clade V	Escherichia coli	sediment[ENVO:00002007]; Pooled sediment sample collected from floor of cattle farm	Aquatic environment	2017	United Kingdom	Europe	cladeV	U/cryptic	Enterobase	SRR12183924	ESC_WA2333AA		4822733	331765	124	100	0.14	0	OG7 (O2/O50):H56	available	0	0	0	0	0	0	0	0	0	0	0	0	0	0	0	0	0	0	0	0	0	0	0	0	0	0	0
ESC_WA2440AA	RH08|T3-E2C08	clade V	Escherichia coli	sediment[ENVO:00002007]; Pooled sediment sample collected from floor of cattle farm	Aquatic environment	2017	United Kingdom	Europe	fergusonii	U/cryptic	Enterobase	SRR12247706	ESC_WA2440AA		4866956	377791	74	100	0.25	0	ONT:H56	available	0	0	0	0	0	0	0	0	0	0	0	0	0	0	0	0	0	0	0	1	0	0	0	0	0	0	0
ESC_WA2441AA	RH08|T3-E2C05	clade V	Escherichia coli	sediment[ENVO:00002007]; Pooled sediment sample collected from floor of cattle farm	Aquatic environment	2017	United Kingdom	Europe	cladeV	U/cryptic	Enterobase	SRR12247707	ESC_WA2441AA		4867065	377791	76	100	0.25	0	ONT:H56	available	0	0	0	0	0	0	0	0	0	0	0	0	0	0	0	0	0	0	0	1	0	0	0	0	0	0	0
ESC_WA2442AA	RH08|T3-E2C01	clade V	Escherichia coli	sediment[ENVO:00002007]; Pooled sediment sample collected from floor of cattle farm	Aquatic environment	2017	United Kingdom	Europe	cladeV	U/cryptic	Enterobase	SRR12247708	ESC_WA2442AA		4867825	377791	77	100	0.25	0	ONT:H56	available	0	0	0	0	0	0	0	0	0	0	0	0	0	0	0	0	0	0	0	1	0	0	0	0	0	0	0
ESC_WA2444AA	RH06|T3-E2C08	clade V	Escherichia coli	sediment[ENVO:00002007]; Pooled sediment sample collected from floor of cattle farm	Aquatic environment	2017	United Kingdom	Europe	cladeV	U/cryptic	Enterobase	SRR12247714	ESC_WA2444AA		4967677	607750	129	100	0.29	0	O156:H56	available	0	0	0	0	0	0	0	0	0	0	0	0	0	0	0	0	0	0	0	0	0	0	0	0	0	0	0
ESC_WA2474AA	RH02|T1-E4C07	clade V	Escherichia coli	sediment[ENVO:00002007]; Pooled sediment sample collected from floor of pig farm	Aquatic environment	2017	United Kingdom	Europe	cladeV	U/cryptic	Enterobase	SRR12247756	ESC_WA2474AA		4729831	440179	98	100	0.14	0	ONT:H56	available	0	0	0	0	0	0	0	0	0	0	0	0	0	0	0	0	0	0	0	0	0	0	0	0	0	0	0
ESC_EA2217AA	MOD1-EC7003	clade VI	Clade VI	canine, dog-Rectum	Companion Animal	2002	United States	North America	F	U/cryptic	Enterobase	SRR3987466	ESC_EA2217AA		4736563	173181	415	99.22	0.47	0	ONT:HNT	available	0	0	0	0	0	0	0	0	0	0	0	0	0	0	0	0	0	0	0	1	0	0	0	0	0	0	0
ESC_LA9532AA	UHCL_3L	clade VI	Clade VI	canine fecal	Companion Animal	2017	United States	North America	F	U/cryptic	Enterobase	SRR8602198	ESC_LA9532AA		4632263	133336	492	99.22	0.43	0	ONT:HNT	available	0	0	0	0	0	0	0	0	0	0	0	0	0	0	0	0	0	0	0	1	0	0	0	0	0	0	0
ESC_QA8870AA	SCPM-O-B-8794	clade VIII	Clade VIII	Homo sapiens; feces	Human	2009			F	U/cryptic	Enterobase	SRR11426068	ESC_QA8870AA		4346230	229746	111	99.11	0.33	0	O81:HNT	available	0	0	0	0	0	0	0	0	0	0	0	0	0	0	0	0	0	0	0	0	0	0	0	0	0	0	0
ESC_UA2558AA	FSIS12037041	clade VIII	Clade VIII	Animal-Swine-Sow (cecal)	livestock	2020	United States	North America	F	U/cryptic	Enterobase	SRR13632624	ESC_UA2558AA		4373694	374131	88	99.11	0.22	0	ONT:HNT	available	0	0	0	0	0	0	0	0	0	0	0	0	0	0	0	0	0	0	0	0	0	0	0	0	0	0	0
ESC_UA3093AA	FSIS12036872	clade VIII	Clade VIII	Animal-Swine-Sow (cecal)	livestock	2020	United States	North America	F	U/cryptic	Enterobase	SRR13724190	ESC_UA3093AA		4361624	216777	99	99.11	0.27	0	ONT:HNT	available	0	0	0	0	0	0	0	0	0	0	0	0	0	0	0	0	0	0	0	0	0	0	0	0	0	0	0
ESC_WA0259AA	PHWECO-H10	clade VIII	Escherichia coli	Rectal swab	Human	2019	South Africa	Africa	F	U/cryptic	Enterobase	NA	ESC_WA0259AA		4369106	179360	141	99.03	0.22	0	ONT:HNT	not available	0	0	0	0	0	0	0	0	0	0	0	0	0	0	0	0	0	0	0	0	0	0	0	0	0	0	0
ESC_WA2011AA	PAWECO_P19	clade VIII	Escherichia coli	Stool	livestock	2019	South Africa	Africa	F	U/cryptic	Enterobase	NA	ESC_WA2011AA		4466555	212563	172	99.11	0.11	0	ONT:HNT	not available	0	0	0	0	0	0	0	0	0	0	0	0	0	0	0	0	0	0	0	0	0	0	0	0	0	0	0
EC06-170	EC06-170	E. albertii			Human	2006	Japan	Asia			NCBI
ATCC_35469T	ATCC_35469T	E. fergusonii									NCBI
K-12 substr. MG1655	K-12 substr. MG1655	E.coli phylogroup A				2014	USA	North America			NCBI
SE11	SE11	E.coli phylogroup B1				missing	missing				NCBI
SE15	SE15	E.coli phylogroup B2				missing	missing				NCBI
APEC O78	APEC O78	E.coli phylogroup C				missing	missing				NCBI
UMN026	UMN026	E.coli phylogroup D				missing	missing				NCBI
CB9615	CB9615	E.coli phylogroup E			Human	missing	Germany	Europe			NCBI
SMS-3-5	SMS-3-5	E.coli phylogroup F				missing	missing				NCBI
PSUO78	PSUO78	E.coli phylogroup G			livestock	2010	USA	North America			NCBI
[truncated: 103 more columns]

## Sheet: TableS2
	Table S2. Length of chromosome and plasmids in cryptic clade I strains in which the genome sequence was compldetely determined.
		length (bp)
	Strain	10290	KS-P079	HH-P024	89-3506	2013C-4282	EC42405	3057 (ESBL92)
	Chromesome	5486912	5358450	5454476	5178486	5030044	5133009	4934634
	plasmid 1	224338	215429	225721	160231	118822	138121	81987
	plasmid 2	123362	69275	48993	93253	54544
	plasmid 3	7166	6965	5163
	plasmid 4	5164	4238
	plasmid 5	4612
	Total	5851554	5654357	5734353	5431970	5203410	5271130	5016621

## Sheet: TableS3
Table S3. Alignment coverages of the completely sequenced C-I pahges and plasmids encoding major virulence genes with the scaffold sequences of the C-I strains.
ID		Stx1a_phage_2013C-4282	Stx1a_phage_89-3506		Stx2a_phage_10290	Stx2a_phage_KS-P079		Stx2g_phage_HH-P024		LT2a_phage_10290	LT2a_phage_KS-P079		LT2c_phage_HH-P024			10290 plasmid1	HH-P024 plasmid1
	stx1a	alignment-cov.	alignment-cov.	stx2a	alignment-cov.	alignment-cov.	stx2g	alignment-cov.	elt2a	alignment-cov.	alignment-cov.	elt2c	alignment-cov.	esta4	esta5	cov.	cov.
10290	0	34.6	30.7	1	99.3	60.8	0	64.3	1	99.2	48.7	0	49.7	1	0	100	99.4
EC05-109	0	0	0	0	0	1.7	0	10.1	0	4.7	0	0	5.9	0	0	0.3	1.2
ESC_AA7946AA	0	2.4	54.3	1	3.3	6	0	23.1	0	13.3	0	0	4.1	0	0	0.9	0.8
ESC_AA8116AA	0	4.7	37.4	1	4.1	5.1	0	8.1	0	4.7	0	0	4.1	0	0	10.4	0.6
ESC_AA8317AA	0	4.8	43.7	1	3.3	5.9	0	9.1	0	4.7	0	0	4.1	0	0	13.4	1
ESC_AA8366AA	0	4.8	43.7	1	4.1	5.9	0	9.1	0	4.7	0	0	4.1	0	0	14.5	0.3
ESC_BA0737AA	0	0	28.7	0	0.8	3.4	1	54.3	0	25.4	3.9	0	16	1	0	94.9	58.8
ESC_BA0996AA	1	6.4	99.4	0	1.6	4.2	0	27.1	0	13.9	0	0	5.3	0	0	0	0
ESC_BA1797AA	1	8	50.1	0	1.6	3.4	0	20.1	0	11	0	0	5.3	0	0	0.8	1.6
ESC_BA4450AA	0	0.7	22.3	0	0	0	0	20	0	10.4	1	0	5.8	0	0	2.5	1.2
ESC_BA8183AA	0	0	12.7	0	0	1.7	0	7	0	3.5	0	0	4.1	0	0	1	0.4
ESC_BA8211AA	0	0	0	0	0	0	0	10	0	5.8	0	0	3.5	0	0	0	0
ESC_BA8463AA	0	0	0	0	0	2.6	0	7.1	0	3.5	2	0	7.1	0	0	4.7	3.5
ESC_BA8472AA	0	0.8	8.5	0	0	0.9	0	6.1	0	2.9	0	0	4.7	0	0	0	0
ESC_BA8623AA	0	0.8	0	0	0	1.7	0	9	0	4.1	0	0	6.4	0	0	0	0
ESC_BA9468AA	0	0	7.3	0	0	0	0	9.1	0	4.1	1	0	7.7	0	0	1	2
ESC_BA9472AA	1	41.7	26.5	1	85.5	59.7	0	54.3	0	24.9	2	0	15.2	1	1	56.5	76.5
ESC_BA9482AA	0	0	17.1	0	0	2.6	0	10	0	8.1	7	0	7.7	0	0	3.5	5.4
ESC_BA9484AA	0	0	0	0	0	1.7	0	4	0	4.1	2	0	4.1	0	0	0	0
ESC_CA0512AA	0	0	0	0	0	1.7	0	7.1	0	4.1	0	0	5.3	0	0	2.2	1.8
ESC_CA0576AA	0	0	22.4	0	0	0	0	20	0	16.2	34.7	0	7.1	0	0	2.5	1.9
ESC_CA0580AA	0	0	24.5	0	0	0	0	19.1	0	16.8	35.8	0	7.1	0	0	2.1	1.5
ESC_CA0726AA	0	0	5.3	0	0	0	0	13	0	12.7	33.8	0	10.7	0	0	2.5	1.4
ESC_CA2762AA	0	5.6	43.7	1	4.1	6.8	0	9.1	0	4.7	0	0	4.1	0	0	12.9	0.5
ESC_CA3474AA	1	4.8	70.3	0	1.6	4.3	0	20.1	0	11	0	0	4.7	0	0	3.1	1.4
ESC_CA3779AA	0	0.8	3.2	0	0	0.9	0	7.1	0	4.7	0	0	2.4	0	0	0	0
ESC_CA3868AA	0	1.5	0	0	0	1.7	0	9.1	0	4.1	0	0	6.5	0	0	1	0.6
ESC_CA4009AA	0	39.5	2.1	0	43.6	38.7	0	15	1	53.4	98.7	0	51.4	0	0	41.9	34.6
ESC_CA4275AA	0	2.4	47.9	0	3.3	5.1	0	10.1	0	4.6	0	0	4.1	0	0	0.3	0.6
ESC_CA4302AA	0	3.2	58.5	1	3.3	6	0	21.2	0	12.7	0	0	4.1	0	0	0.3	0
ESC_CA4845AA	1	4.8	80.9	0	0	2.6	0	20	0	11	0	0	4.1	0	0	0	0
ESC_CA4927AA	0	0	9.6	0	0	1.7	0	19.1	0	10.4	1	0	8.9	0	0	2.9	3.3
ESC_CA5015AA	0	5.6	42.6	1	4.9	7.7	0	10.1	0	4.7	0	0	5.3	0	0	0	0.6
ESC_CA8116AA	1	2.4	33	0	0	0	0	48.2	0	26.6	3	0	15.9	1	1	52.3	80.8
ESC_CA8117AA	1	2.4	32	0	1.6	0.9	0	48.2	0	25.4	4	0	16.5	1	1	52.7	81.2
ESC_CA8303AA	0	6.4	46.7	1	3.3	5.1	0	23.1	0	11.5	0	0	4.1	0	0	0	0
ESC_CA8353AA	0	78.2	53.3	0	37.8	30	0	19.2	0	9.9	0	0	3	0	0	1.2	1.2
ESC_CA8380AA	1	68.4	54.4	0	28.8	30.9	0	17.1	0	9.8	0	0	1.8	0	0	6.4	1.2
ESC_CA9878AA	0	3.2	44.7	1	1.6	2.6	0	12.1	0	5.2	0	0	4.1	0	0	0.8	0.4
ESC_CA9943AA	0	4	45.7	0	1.6	4.2	0	10.1	0	3.5	0	0	4.1	0	0	1.6	1.2
ESC_DA1368AA	0	4.8	44.7	1	4.1	6	0	11.1	0	4.6	0	0	5.3	0	0	11.3	0
ESC_DA2383AA	0	6.4	48	1	3.3	5.9	0	20.1	0	12.2	0	0	4.1	0	0	0	0
ESC_DA2725AA	0	0	0	0	0	0	0	2	0	1.1	0	0	0	0	0	0	0
ESC_DA3032AA	0	0.8	19.1	0	1.6	1.7	0	8	0	4.6	0	0	6.9	0	0	4.6	2.9
ESC_DA3055AA	1	5.6	63.8	0	1.6	4.3	0	22.1	0	12.2	0	0	4.7	0	0	1	1
ESC_DA3607AA	0	0	9.6	0	0	0	0	3	0	1.7	0	0	4.7	0	0	0	0
ESC_DA4917AA	0	7.1	49	1	3.3	6	0	23.1	0	11.5	0	0	4.1	0	0	1.5	0.8
ESC_DA4977AA	0	2.4	63.1	1	3.3	4.3	0	23.1	0	11.6	0	0	4.7	0	0	0	0
ESC_DA6634AA	0	0.8	23.3	0	0	0.9	0	21.1	0	11.6	1	0	5.3	0	0	2.4	0.4
ESC_DA6650AA	0	1.5	9.6	0	0	0.9	0	19.1	0	10.4	1	0	10.5	0	0	8.1	7.2
ESC_DA7429AA	0	0	1.1	0	0	1.7	0	7	0	0.5	0	0	4.1	0	0	0.9	1.4
ESC_DA7430AA	0	0	0	0	0	2.6	0	9	0	4	2	0	4.7	0	0	2.8	2
ESC_DA7811AA	0	0	9.6	0	0	1.7	0	21.1	0	11.6	1	0	9.5	0	0	1.4	2
ESC_EA0799AA	0	3.9	49	1	3.3	6	0	23.2	0	12.8	0	0	4.1	0	0	0	0
ESC_EA1676AA	0	1.6	50	0	3.3	5.1	0	9.1	0	4.1	0	0	3.5	0	0	0.3	0
ESC_EA2229AA	0	0	28.7	0	0	1.7	0	25	0	12.2	1	0	12.9	0	0	6	3.8
ESC_EA2230AA	0	0.8	12.8	0	0	1.6	0	21.2	0	11.6	1	0	10	0	0	1.7	1.7
ESC_EA2231AA	0	0.8	28.7	0	0	1.7	0	22.1	0	12.2	1	0	12.3	0	0	7.6	5.8
ESC_EA2232AA	0	0	8.5	0	0	1.7	0	22.2	0	10.5	0	0	8.9	0	0	3.4	1.7
ESC_EA2233AA	0	0.8	0	0	0	1.7	0	8.1	0	5.2	0	0	3.5	0	0	0	0
ESC_EA2234AA	0	0	6.4	0	0	0	0	5	0	3.5	0	0	4.1	0	0	0	0
ESC_EA2235AA	0	0	6.4	0	0	1.7	0	7	0	2.9	0	0	4.7	0	0	0	0
ESC_EA2236AA	0	0	0	0	0	2.6	0	11.1	0	4.6	0	0	7.7	0	0	7.2	1.3
ESC_EA2237AA	0	1.6	21.3	0	0	0	0	18.1	0	8.7	0	0	4.1	0	0	0	0
ESC_EA2238AA	0	0	7.5	0	0	1.7	0	9.1	0	4.6	0	0	6.4	0	0	0	0
ESC_EA2240AA	0	0.8	9.6	0	0	0.9	0	20.1	0	10.4	1	0	9.4	0	0	4.1	3.1
ESC_EA2555AA	0	2.4	69.2	0	0.8	2.6	0	25.1	0	12.2	0	0	5.9	0	0	4.7	1.6
ESC_EA2685AA	0	0	21.3	0	0	0	0	18.1	0	8.1	0	0	2.9	0	0	0.6	0.6
ESC_EA3085AA	0	0	3.2	0	0	0	0	7.9	0	4.6	1	0	6.5	0	0	2	2.1
ESC_EA3505AA	0	4.8	47	1	4.1	6.7	0	11.1	0	4.1	0	0	5.3	0	0	0	0
ESC_EA4003AA	0	0	12.5	0	0	0.9	0	3	0	1.7	0	0	4.7	0	0	0	0
ESC_EA4018AA	0	5.6	49	1	3.3	4.3	0	21.1	0	11.6	0	0	4.1	0	0	0	0.2
ESC_EA4019AA	0	5.6	49	0	3.3	5.1	0	20.1	0	11.6	0	0	4.1	0	0	0.2	0
ESC_EA4020AA	0	5.6	44.7	1	2.5	4.3	0	21.1	0	11.6	0	0	4.1	0	0	0.2	0.2
ESC_EA4029AA	0	4	47.7	1	4.1	6	0	20.1	0	11.6	0	0	4.1	0	0	0	0
ESC_EA4164AA	1	73.2	21.3	1	32.8	35.8	0	12	0	4.6	0	0	5.3	0	0	0	0.2
ESC_EA4166AA	1	72.3	25.4	1	32.8	35	0	12	0	4.6	0	0	5.3	0	0	1.4	1.6
ESC_EA4684AA	0	5.6	47.9	1	3.3	5.1	0	22.1	0	11	0	0	5.3	0	0	0	0
ESC_EA4815AA	0	0	7.4	0	0	0	0	8.1	0	4	0	0	6.5	0	0	0	0
ESC_EA4816AA	0	0.8	7.4	0	0	0.9	0	8	0	4.6	0	0	2.4	0	0	0	0
ESC_EA5024AA	0	5.6	45.8	1	3.3	5.2	0	25	0	12.1	0	0	5.3	0	0	0.3	0.3
ESC_EA6222AA	0	0	7.4	0	0	0	0	9	0	4.6	0	0	5.9	0	0	1.1	7.3
ESC_EA6597AA	0	0	13.8	0	0	1.7	0	19.1	0	9.9	1	0	10	0	0	1.1	1.1
ESC_EA7326AA	0	1.6	16.9	0	0	0.9	0	8	0	4.6	0	0	2.9	0	0	6.9	4.4
ESC_EA7410AA	0	1.6	9.5	0	1.6	1.7	0	8	0	4.6	0	0	6.9	0	0	0	0
ESC_EA7547AA	0	0	10.7	0	0	1.7	0	21.1	0	10.5	1	0	9.4	0	0	3.1	6.3
ESC_EA7605AA	0	0.7	10.7	0	0	1.7	0	22.1	0	11	1	0	8.8	0	0	3.1	3.1
ESC_EA7784AA	0	0.8	12.8	0	0	1.7	0	21	0	12.1	1	0	10.1	0	0	5.4	3.8
ESC_EA7921AA	0	0	5.3	0	0	0	0	11.1	0	5.8	0	0	10.6	0	0	1.6	1.2
ESC_EA7932AA	0	0	0	0	0	0	0	0	0	0	0	0	0	0	0	6.5	3.5
ESC_EA7986AA	0	0	8.4	0	0	0.8	0	0	0	0	0	0	2.4	0	0	0	0
ESC_EA8112AA	0	0	0	0	0	0	0	0	0	0	0	0	0	0	0	0	0
ESC_EA9012AA	0	0	6.3	0	0	0	0	5	0	2.9	0	0	3.5	0	0	0	0
ESC_EA9014AA	0	0	6.4	0	0	0	0	4	0	2.3	0	0	3.5	0	0	0	0
ESC_EA9015AA	0	0	7.4	0	0	0	0	4	0	2.3	0	0	3.5	0	0	0	0
ESC_EA9017AA	0	0	5.3	0	0	0	0	4	0	2.3	0	0	3.5	0	0	0	0
ESC_FA0475AA	0	0	26.5	0	0	0	0	15.1	0	16.2	12.9	0	7.7	0	0	0.5	0
ESC_FA1695AA	1	6.4	77.9	0	0	2.6	0	23.1	0	12.2	0	0	6.5	0	0	2	1.2
ESC_FA1769AA	0	5.6	42.6	1	3.3	5.2	0	24	0	12.7	0	0	4.1	0	0	1.9	1.8
ESC_FA1770AA	0	4.8	42.6	1	3.3	5.2	0	24	0	12.7	0	0	4.1	0	0	2.2	1.8
ESC_FA1771AA	0	6.3	42.6	1	3.3	5.2	0	24	0	12.7	0	0	4.1	0	0	2.8	2.4
ESC_FA1772AA	0	5.6	42.6	1	3.3	5.2	0	24	0	12.7	0	0	4.1	0	0	1.2	0.5
ESC_FA2305AA	0	0	1	0	0	0	0	2	0	0.6	0	0	1.8	0	0	0.6	0
ESC_FA3843AA	0	0	28.7	0	0.8	2.6	1	47.3	0	19.7	3	0	9.5	1	0	92.8	69.3
ESC_FA4244AA	0	4.8	47.7	1	4.1	6	0	20.1	0	11.6	0	0	4.1	0	0	0.6	0.5
ESC_FA4460AA	0	5.5	20.2	1	3.3	6.9	0	10.1	0	4.1	0	0	4.7	0	0	0	0
ESC_FA4545AA	0	5.6	45.6	1	3.3	6.7	0	9.1	0	4.7	0	0	4.7	0	0	1.1	0.2
ESC_FA4707AA	0	0	5.3	0	0	1.7	0	11.1	0	4.1	0	0	4.7	0	0	0	0
ESC_FA5392AA	0	0.8	24.5	0	1.6	0	0	26.2	0	13.3	1	0	7.7	0	0	5.8	2.7
ESC_FA5803AA	1	75	27.7	0	32.9	30	0	18.2	0	11.6	6	0	13.5	0	0	3.2	3.2
ESC_FA6650AA	0	0.8	13.8	0	0	0.9	0	22.2	0	11.6	1	0	11.8	0	0	2.9	2.1
ESC_FA6655AA	0	0	0	0	0	2.6	0	1	0	0.5	0	0	0	0	0	0	0
ESC_FA6656AA	0	0	0	0	0	2.5	0	1	0	0.5	0	0	0	0	0	0.6	0.6
ESC_FA7062AA	0	0	17	0	0	0	0	7	0	2.9	0	0	5.9	0	0	1.4	1.4
ESC_FA7176AA	0	0	6.3	0	0	0	0	8.1	0	3.5	0	0	6.5	0	0	0	0.6
ESC_FA7270AA	0	0	7.5	0	0	0	0	3	0	5.2	5.9	0	11.2	0	0	0	0
ESC_FA7546AA	0	0	11.7	0	0	0	0	3	0	1.2	1	0	0	0	0	0.9	1.2
ESC_FA7729AA	0	38.6	3.1	0	42.8	41.1	0	16.1	1	54.5	95.6	0	51.4	1	0	81.8	59.4
ESC_FA7732AA	0	0.8	30.8	0	0.8	1.7	1	52.2	0	23.6	3	0	11.8	1	0	92.7	70.8
ESC_FA7734AA	0	0.8	28.8	0	0.8	0	1	77.5	1	50.4	44.7	0	13.5	1	0	91.1	69.3
ESC_FA8799AA	0	2.4	36.1	1	3.3	4.2	0	18.1	0	8.1	0	0	0	0	0	0.5	0
ESC_FA9360AA	0	2.4	59.7	1	3.3	4.3	0	21.1	0	12.7	0	0	4.1	0	0	0	0
ESC_FA9646AA	0	6.4	44.6	1	2.5	4.3	0	23.1	0	11.6	0	0	4.7	0	0	0	0
ESC_FA9870AA	0	5.6	46.9	1	3.3	5.2	0	22.1	0	11	0	0	4.1	0	0	1.6	1.6
ESC_GA0176AA	1	7.9	31.9	0	27.9	23.9	0	8	0	2.9	0	0	3.5	0	0	0	0
ESC_GA0177AA	1	7.9	30.9	0	27.9	23.9	0	8	0	2.9	0	0	3.5	0	0	0	0
ESC_GA0181AA	0	5.6	65.9	1	3.3	6	0	25.2	0	11.6	0	0	5.3	0	0	5.9	5.5
ESC_GA0313AA	0	0.8	9.5	0	0	1.7	0	9	0	4	0	0	7.6	0	0	1.7	1
ESC_GA0721AA	0	6.4	48.9	1	3.3	6	0	21.1	0	11.6	0	0	4.1	0	0	0	0
ESC_GA0848AA	0	2.4	57.6	1	2.5	5.1	0	22.1	0	12.7	0	0	5.3	0	0	0	0
ESC_GA0854AA	0	2.4	57.6	1	3.3	6	0	21.1	0	12.7	0	0	4.1	0	0	0.3	0
ESC_GA2092AA	0	0	25.5	0	0	0	0	21.1	0	19.7	13.9	0	8.2	0	0	2.9	2.3
ESC_GA2122AA	0	0	23.4	0	0	0	0	20.1	0	17.4	10.9	0	7.6	0	0	5.7	1.6
ESC_GA2225AA	0	0.8	0	0	0	2.6	0	6.1	0	8.1	31.8	0	7.6	0	0	0	0
ESC_GA2781AA	0	5.6	38.1	1	4.1	6.8	0	14.1	0	6.9	0	0	1.8	0	0	0	0
ESC_GA2969AA	1	73.2	23.5	1	32.8	35.8	0	10	0	4.1	0	0	4.7	0	0	0	0
ESC_GA3632AA	0	0	9.6	0	0	0	0	5	0	1.2	0	0	9.4	0	0	0	0
ESC_GA3859AA	0	0	0	0	0	0	0	4	0	2.3	0	0	1.8	0	0	0	0
ESC_GA5161AA	0	0.8	0	0	0	0.9	0	6	0	4.1	0	0	5.3	0	0	0	0
ESC_GA5981AA	1	46.7	56.6	0	59.1	53.1	0	15.1	0	10.5	0	0	0	0	0	1.7	1.7
ESC_GA6007AA	0	0	22.4	0	0	1.7	0	25.2	0	12.8	0	0	8.2	0	0	0	0
ESC_GA6167AA	0	4.8	39.3	1	3.2	4.2	0	24.1	0	11.6	0	0	4.7	0	0	0.5	0
ESC_GA6361AA	0	0	10.7	0	0	1.7	0	20.1	0	11.6	1	0	9.4	0	0	3.2	0.8
ESC_GA6554AA	0	0	7.4	0	0	1.7	0	9	0	5.2	0	0	4.1	0	0	0.6	0.6
ESC_GA7508AA	0	0	6.4	0	0	1.7	0	8.1	0	4.1	0	0	6.5	0	0	0	0.6
ESC_GA8364AA	0	0	24.5	0	0	0	0	21.1	0	18	37.7	0	6.4	0	0	4.3	3.4
ESC_GA8365AA	0	0	23.3	0	0	0	0	19	0	16.2	33.8	0	6.5	0	0	0.8	0.8
ESC_GA8367AA	1	37.8	22.4	1	83	58.3	0	30.1	0	12.2	1	0	4.1	0	1	54.4	66.5
ESC_GA9124AA	0	0.8	15.9	0	0	1.7	0	18.2	0	9.9	1	0	9.4	0	0	14.2	8.4
ESC_GA9219AA	0	0.8	10.7	0	0	1.7	0	6	0	4	1	0	4.7	0	0	7.3	7
ESC_GA9299AA	0	0.8	0	0	0	2.5	0	7.9	0	4	0	0	8.8	0	0	0.9	0.9
ESC_GA9719AA	0	5.6	20.2	0	1.6	4.3	0	6	0	1.7	0	0	0.6	0	0	0.6	0.7
ESC_GA9817AA	1	6.4	73.8	0	1.6	4.3	0	20.2	0	12.8	0	0	5.3	0	0	6.5	2.7
ESC_GA9820AA	0	5.6	20.2	0	1.6	4.3	0	6	0	1.7	0	0	0.6	0	0	0.6	0.7
ESC_HA0134AA	0	5.6	19.2	0	1.6	4.3	0	6	0	1.7	0	0	0.6	0	0	0.6	0.7
ESC_HA0135AA	0	6.4	18.1	0	1.6	4.3	0	6	0	1.7	0	0	0.6	0	0	0.8	1
ESC_HA0326AA	0	4	44.5	1	4.1	6	0	20.1	0	11	0	0	4.1	0	0	0.3	0
ESC_HA0476AA	0	4	62.8	1	2.5	4.3	0	22.1	0	11	0	0	5.3	0	0	0	0.2
ESC_HA0863AA	0	1.6	65	1	3.3	4.3	0	20.2	0	11.6	0	0	4.1	0	0	0	0
ESC_HA1159AA	0	0.8	22.2	0	1.6	2.6	1	84.4	1	51.6	46.7	0	19.4	1	0	71.7	72.9
ESC_HA2190AA	0	0.8	7.3	0	0	3.4	0	10	0	5.8	0	0	5.3	0	0	6.4	6.4
ESC_HA2849AA	0	1.6	29.8	0	0.8	2.5	1	82.5	0	23.2	3.9	0	11.8	1	0	91	86.5
ESC_HA2856AA	0	0.8	28.7	0	0.8	2.5	1	51.2	0	24.3	4	0	14.1	0	0	2.1	0.6
ESC_HA2872AA	0	1.6	29.9	0	0.8	2.5	1	79.5	0	22	2	0	12.4	1	0	90.7	88.1
ESC_HA4661AA	0	1.6	29.9	0	0.8	2.5	1	79.5	0	22	2	0	12.4	1	0	90.7	88.1
ESC_HA4756AA	0	36.8	2.1	0	42.6	41.1	0	15	1	52.3	97.8	0	49.7	1	0	78.8	56
ESC_HA6800AA	1	7	76.5	0	0.8	2.6	0	21.1	0	12.2	0	0	4.7	0	0	0.7	0.7
ESC_HA7367AA	0	0.8	25.5	0	0.8	0.9	0	63.4	1	52.3	45.9	0	18.9	1	0	95.5	94
ESC_HA7404AA	0	0	15.8	0	0	0	0	18.1	0	9.9	4	1	21.9	0	0	0	0
ESC_HA7602AA	0	0	0	0	0	0	0	13.1	0	7.6	1	0	4.1	0	0	0	0
ESC_HA7654AA	0	2.4	27.5	0	0	0.9	0	21.2	0	11	1	0	10.6	0	0	1.3	2.7
ESC_HA9714AA	0	0	10.5	0	0	2.6	0	9.1	0	5.2	0	0	5.3	0	0	12.6	3.5
ESC_IA0910AA	0	3.2	61.6	1	2.5	3.3	0	23.1	0	12.2	0	0	4.1	0	0	0	0
ESC_IA0970AA	0	0	4.2	0	0	0.8	0	9	0	5.2	0	0	6.5	0	0	0.5	0
ESC_IA1219AA	0	0	14.9	0	1.6	2.6	1	88.5	0	40.5	27.9	0	15.3	1	1	56.8	41.1
ESC_IA1607AA	0	7.2	44.7	1	2.5	5.1	0	25.1	0	12.2	0	0	5.3	0	0	7	3.7
ESC_IA1761AA	0	5.6	48.9	1	3.3	5.1	0	22.1	0	11.6	0	0	5.3	0	0	0	0.2
ESC_IA1772AA	0	5.6	47.9	1	3.3	4.3	0	21.1	0	11.6	0	0	4.1	0	0	0	0
ESC_IA1774AA	0	6.4	49.9	1	3.3	4.3	0	22.1	0	11.6	0	0	5.3	0	0	0	0
ESC_IA1790AA	0	5.6	49	1	3.3	4.3	0	21.1	0	11.6	0	0	4.1	0	0	0	0
ESC_IA3012AA	0	0.8	23.5	0	0	1.7	0	21.1	0	11	1	0	10.6	0	0	0.8	0.5
ESC_IA3162AA	1	5.6	67	0	1.6	5.1	0	18.1	0	9.3	0	0	4.7	0	0	1.8	1
ESC_IA5314AA	0	0.8	25.6	0	0	0.9	0	21.2	0	11.6	1	0	12.4	0	0	0.8	2.4
ESC_IA5840AA	0	4.8	47.6	1	4.9	5.9	0	22.1	0	11.6	0	0	4.7	0	0	0.5	0.5
ESC_IA5889AA	0	6.4	47.9	1	3.3	4.3	0	22.1	0	11.6	0	0	4.1	0	0	0.3	0.2
ESC_IA5892AA	0	5.6	45.9	1	3.3	6	0	22.2	0	11.6	0	0	4.1	0	0	0	0.2
ESC_IA6045AA	0	1.6	60.7	1	3.3	5.2	0	21.1	0	12.1	0	0	4.1	0	0	0	0
ESC_IA6552AA	1	5.6	81.1	0	0.8	3.3	0	22.2	0	12.2	0	0	2.9	0	0	2	1.2
ESC_IA6635AA	0	0.8	17	0	0	1.7	0	22	0	12.1	1	0	10	0	0	6.1	3.9
ESC_IA6723AA	0	0.8	0	0	0	0	0	3	0	2.3	1	0	5.9	0	0	0	0
ESC_IA8295AA	1	5.6	74.6	0	1.6	4.1	0	20.1	0	11.6	0	0	2.4	0	0	2.5	1.4
ESC_JA0509AA	0	2.4	57.7	1	3.3	6	0	24.2	0	12.7	0	0	4.1	0	0	0.6	0.2
ESC_JA2504AA	0	4	38.4	1	3.3	4.2	0	17.2	0	8.7	0	0	3.6	0	0	0.5	0
ESC_JA3203AA	0	1.6	59.5	1	3.3	5.2	0	24.1	0	12.7	0	0	4.1	0	0	0.4	0.4
ESC_JA3467AA	0	0.8	0	0	0	0.9	0	1	0	0.6	0	0	1.8	0	0	1.2	0.2
ESC_JA5500AA	0	0	0	0	0	0.8	0	8	0	4.1	0	0	4.6	0	0	2	0
ESC_JA5591AA	0	1.6	21.2	0	1.6	1.7	0	8.9	0	4.6	0	0	5.1	0	0	4.6	2.7
ESC_JA5862AA	0	0.8	58.7	1	3.3	3.4	0	22.2	0	11.6	0	0	3.5	0	0	0	0
ESC_JA6400AA	0	6.4	21.1	0	2.4	5.1	0	5	0	2.3	0	0	0.6	0	0	0.3	0.3
ESC_JA6707AA	0	44.2	3.2	1	56.6	82.3	0	29.1	0	27.2	6.9	0	48.9	1	0	89	81.2
ESC_JA6708AA	0	45	3.2	1	58.3	85.8	0	30.3	0	28.4	5.9	0	47.2	1	0	90.3	83
ESC_JA6709AA	0	44.8	4.2	1	56.7	84.1	0	30.2	0	24.4	6.9	0	46	1	0	91	85.5
ESC_JA7487AA	0	0	8.5	0	0	2.5	0	3	0	1.2	1	0	4.7	0	0	6.4	1.1
ESC_JA9303AA	0	0	1.1	0	0	2.6	0	12	0	4	0	0	8.3	0	0	2.6	3.5
ESC_KA1035AA	0	37.1	32.9	1	87.2	64.2	0	63.3	0	22.6	4	0	18.3	0	1	81.7	61.6
ESC_KA1270AA	0	35.3	31	1	87	63.3	0	64.6	0	19.8	1	0	16.5	1	1	86.5	60.4
ESC_KA2259AA	0	0	6.4	0	0	0	0	7	0	4	0	0	3.5	0	0	0.7	0.9
ESC_KA3088AA	0	38.6	32.1	0	37.9	40.2	0	23.2	0	13.3	0	0	4.7	0	0	3.9	3.4
ESC_KA3682AA	0	0.8	22.4	0	0	1.7	0	20.1	0	10.4	1	0	10.7	0	0	2.9	2.4
ESC_KA4042AA	0	0	0	0	0	0	0	2	0	1.2	0	0	0	0	0	0.6	0
ESC_KA4254AA	0	0	23.5	0	0	1.7	0	20	0	11	1	0	11.2	0	0	2	2.8
ESC_KA4838AA	1	65.1	55.2	0	22.9	26.5	0	18.1	0	9.3	0	0	4.1	0	0	0	0.2
ESC_KA4847AA	1	65.9	46.6	0	23	26.5	0	17.1	0	7.5	0	0	4.1	0	0	0	0.2
ESC_KA4948AA	0	0	0	0	0	0	0	8.1	0	9.3	8.9	1	27.1	0	0	0	0
ESC_KA5076AA	1	5.6	73.6	0	4.1	6.9	0	24.1	0	12.7	1	0	1.8	0	0	3.1	1.1
ESC_KA5082AA	1	6.5	68.2	0	4.1	6.8	0	24	0	12.7	1	0	1.7	0	0	1.5	0.9
ESC_KA5832AA	0	0.8	26.7	0	0	1.7	0	20.1	0	11	1	0	7.1	0	0	5.2	0.5
ESC_KA7106AA	1	99.4	51	0	33.8	33.4	0	23.1	0	13.3	0	0	3.5	0	0	0	0
ESC_KA7506AA	0	0	1.1	0	0	2.6	0	16.1	0	4.6	2	0	7.1	0	0	2.2	0.6
ESC_KA7780AA	1	5.6	76.9	0	1.6	4.2	0	20.1	0	11.6	0	0	5.3	0	0	0.9	0.9
ESC_KA8263AA	0	0	23.4	0	0	0.9	0	21.1	0	11	1	0	8.3	0	0	2.8	2.3
ESC_KA8706AA	0	0	0	0	0	0	0	0	0	0	0	0	0	0	0	0.6	0
ESC_KA8913AA	0	0	9.6	0	0	0	0	2	0	4.6	6.9	0	8.3	0	0	3.6	3.9
ESC_KA8915AA	0	0	9.6	0	0	0	0	2	0	4.6	6.9	0	8.3	0	0	3	5.8
ESC_KA9548AA	0	0	20.2	0	0	0	0	18.1	0	8.1	0	0	2.4	0	0	0.6	0.6
ESC_KA9630AA	0	0.8	11.7	0	0	1.7	0	23.1	0	11.6	1	0	9.4	0	0	1.1	0.6
ESC_LA0866AA	0	0	7.5	0	0	1.7	0	9.1	0	5.2	0	0	5.3	0	0	0.4	6.4
ESC_LA2069AA	0	0.8	26.6	0	0.8	3.4	1	77.5	0	23.3	2	0	11.2	1	0	88.6	68.1
ESC_LA3709AA	0	0	6.4	0	0	0	0	8.1	0	4	0	0	5.9	0	0	0	0
ESC_LA6742AA	0	0	26.5	0	0	1.7	0	18.1	0	10.4	1	0	6.5	0	0	0.3	0.6
ESC_LA9658AA	0	0	0	0	0	0	0	2	0	1.1	0	0	1.8	0	0	1.5	0
ESC_MA0609AA	0	0	11.5	0	0	0	0	12.1	0	4.6	3	0	3.5	0	0	2.7	2
ESC_MA2342AA	0	1.6	6.4	0	0	0.9	0	8.1	0	5.2	0	0	3	0	0	2.9	2.9
ESC_MA2970AA	0	0	10.6	0	0	1.7	0	10	0	5.2	0	0	7.1	0	0	5.4	2.2
ESC_MA4338AA	0	0	26.6	0	0	0	0	21.2	0	18	35.8	0	7	0	0	0.8	0
ESC_MA4369AA	0	0	0	0	0	1.7	0	8.1	0	3.5	1	0	8.3	0	0	3	1.1
ESC_MA4378AA	0	0	0	0	0	1.7	0	8.1	0	4.6	2	0	5.9	0	0	1	1.6
ESC_MA4386AA	0	0	22.4	0	0	0	0	18.2	0	17.4	37.8	0	7.7	0	0	0.5	0.5
ESC_MA4419AA	0	0	0	0	0	2.6	0	8.1	0	4.7	2	0	7.6	0	0	3.3	3
ESC_MA4421AA	0	0	0	0	0	2.6	0	9.1	0	5.2	2	0	7.1	0	0	1	1.1
ESC_MA5204AA	0	0	0	0	0	0	0	8	0	3.5	0	0	4.1	0	0	0	0
ESC_MA5370AA	0	5.6	44.8	1	3.2	5.1	0	22.1	0	9.9	0	0	4.1	0	0	0	1.5
ESC_MA5377AA	0	0	0	0	0	1.7	0	6	0	4.1	0	0	2.4	0	0	0	0
ESC_MA5400AA	0	0	15	0	2.5	3.4	1	85.6	0	41.2	29.8	0	13.6	1	1	60.5	43.4
ESC_MA5751AA	0	53.1	17.1	0	45.2	66	0	36.2	1	62.6	98.4	0	55.3	1	0	84.4	76.5
ESC_MA6056AA	1	51.4	37.3	0	70.7	71	0	47.4	1	52.1	45.7	0	18.8	1	0	89.6	60
ESC_MA6061AA	1	49.6	38.3	0	69.1	69.3	0	49.4	1	53.5	45.9	0	18.3	1	0	88.2	70
ESC_MA6062AA	1	52.7	37.2	0	72.3	70.2	0	47.3	1	51.6	44.8	0	18.3	1	0	88.8	61.3
ESC_MA6083AA	1	50.5	36.3	0	73.2	71	0	45.2	1	52.7	47.7	0	17.7	1	0	87.8	50.9
ESC_MA6316AA	0	1.6	25.5	0	2.5	3.4	0	24.2	0	13.4	1	0	4.7	0	0	9.2	4.3
ESC_MA6479AA	0	0.8	29.7	0	2.4	2.5	0	21.2	0	12.2	2	0	3.6	0	0	9.6	6.4
ESC_MA6506AA	0	1.6	7.4	0	2.5	4.3	0	2	0	0.6	1	0	3	0	0	3.8	2.3
ESC_MA6518AA	0	1.6	3.2	0	3.3	3.4	0	2	0	0.6	1	0	5.3	0	0	4.1	2.3
ESC_MA6665AA	0	0	9.6	0	0	1.7	0	22.2	0	11.6	1	0	9.4	0	0	1.1	1.1
ESC_MA7002AA	0	0	10.7	0	0	1.7	0	21	0	10.4	1	0	11.1	0	0	5.5	3.3
ESC_MA7177AA	0	3.2	41.5	1	3.3	3.4	0	18.1	0	9.9	0	0	4.1	0	0	0.5	0
ESC_MA7623AA	0	0	30.9	0	1.6	0.9	0	23	0	10.4	0	0	6.5	0	0	1.1	6.2
ESC_MA7671AA	0	0	17.1	0	0	0	0	13.1	0	6.9	0	0	2.4	0	0	1.3	1
ESC_MA7857AA	0	0	14.8	0	0	1.7	0	8.1	0	4.1	0	0	3	0	0	0.6	0
ESC_MA7887AA	0	0	17.1	0	0	0	0	14.1	0	7.5	0	0	2.4	0	0	0.3	0.3
ESC_MA8052AA	1	48.4	22.4	0	59.1	53.9	0	9	0	4.6	0	0	3.5	0	0	1.1	0
ESC_MA8184AA	0	0.8	0	0	0	1.6	0	9	0	4.6	0	0	5.8	0	0	0	0
ESC_MA8185AA	0	0.8	0	0	0	1.7	0	8.1	0	4.6	0	0	5.3	0	0	0	0
ESC_MA8319AA	0	0	0	0	0	1.7	0	10.1	0	4.6	0	0	4.7	0	0	0	0
ESC_MA8369AA	0	0	0	0	0	0	0	17.1	0	4.7	37.8	0	6.5	0	0	0.9	0
ESC_MA8370AA	0	0	0	0	0	0	0	16.1	0	4.1	36.7	0	6.5	0	0	0.9	0
ESC_MA8456AA	0	0	0	0	0	0	0	0	0	0	0	0	0	0	0	0	0
ESC_MA8460AA	0	0	10.6	0	0	1.7	0	9.1	0	3.5	0	0	10	0	0	0.9	0.4
ESC_MA8461AA	0	0	10.6	0	0	1.7	0	9.1	0	3.5	0	0	10	0	0	0.6	0
ESC_MA8463AA	0	0	0	0	0	1.7	0	6	0	3.5	0	0	2.9	0	0	0	0
ESC_MA8538AA	0	0	0	0	0	0	0	0	0	0	0	0	0	0	0	0	0
ESC_MA8852AA	0	0	8.5	0	0	0	0	4	0	2.3	0	0	5.3	0	0	0	0
ESC_MA9586AA	1	10.4	63.8	0	4	6.7	0	25.1	0	13.9	0	0	7.1	0	0	0	0
ESC_NA0062AA	0	4	32.9	0	3.3	4.3	0	11.1	0	4.6	0	0	4.1	0	0	0	0
ESC_NA0568AA	1	5.6	68.2	0	1.6	5	0	23.2	0	13.9	0	0	4.1	0	0	5.6	0.9
ESC_NA0569AA	1	5.6	69.2	0	1.6	5	0	23.1	0	12.2	0	0	4.7	0	0	4.5	1.7
ESC_NA0998AA	1	5.6	67	0	0.8	3.4	0	24	0	15	0	0	4.1	0	0	5.3	5.8
ESC_NA1017AA	1	5.6	68.3	0	1.6	5	0	24.1	0	14.4	0	0	4.1	0	0	6	1.7
ESC_NA1018AA	1	6.3	68.1	0	0.8	3.4	0	20.1	0	12.2	0	0	4.1	0	0	1.4	6.1
ESC_NA1189AA	0	0.8	6.3	0	0	0.9	0	6	0	3.4	0	0	5.3	0	0	0	0
ESC_NA1780AA	1	6.4	60.7	0	1.6	5.1	0	17.1	0	9.9	0	0	3	0	0	0	0
ESC_NA2238AA	0	0.8	0	0	0	1.7	0	9.1	0	6.3	1	0	3.6	0	0	7	3.4
ESC_NA2366AA	0	0	0	0	0	2.5	0	9.1	0	4.1	1	0	10.5	0	0	2.3	0
ESC_NA2724AA	1	72.6	47.7	0	34.5	30.8	0	19.2	0	8.1	0	0	4.1	0	0	0	0
ESC_NA2908AA	0	1.6	63.8	1	3.3	4.3	0	25.1	0	12.7	0	0	4.1	0	0	0	0
ESC_NA3311AA	0	4	27.6	0	3.3	5.1	0	11	0	4.6	0	0	4.1	0	0	0	0
ESC_NA4069AA	0	0	8.5	0	0	1.7	0	19.1	0	10.4	1	0	10	0	0	0.8	0.8
ESC_NA5766AA	0	5.6	44.7	1	4.1	5.9	0	11	0	4.6	0	0	4.7	0	0	5.6	5
ESC_NA6075AA	0	1.6	26.5	0	0	1.7	0	21	0	10.9	1	0	10.6	0	0	2.8	1.7
ESC_NA6113AA	0	0.8	25.6	0	0	0.9	0	31.2	0	10.4	1	0	11.1	0	0	5.1	5.1
ESC_NA6148AA	0	0.8	0	0	0	0	0	6	0	4.1	0	0	5.3	0	0	0	0
ESC_NA6295AA	0	0.8	28.7	0	0	1.7	0	24.1	0	12.7	1	0	10.6	0	0	4.5	2.3
ESC_NA6498AA	0	0	0	0	0	0	0	1	0	0.6	0	0	2.9	0	0	0.7	0.7
ESC_NA6857AA	0	0	6.4	0	0	1.7	0	9.1	0	5.2	0	0	4.1	0	0	0.6	0.6
ESC_NA7717AA	0	0.8	25.6	0	0	1.7	0	20.1	0	11	0	0	6.5	0	0	1.5	0.9
ESC_NA7782AA	0	0	23.4	0	0	1.7	0	22.1	0	11.6	1	0	12.4	0	0	7.2	3.1
ESC_NA7794AA	0	0.8	28.8	0	0	1.7	0	21.1	0	11.6	1	0	5.9	0	0	6	3.2
ESC_NA7867AA	0	0	19.2	0	0	0.8	0	20.2	0	9.3	0	0	5.3	0	0	0	0
ESC_NA7868AA	0	0	18.1	0	0	0.8	0	20.2	0	9.3	0	0	5.3	0	0	0	0
ESC_OA2594AA	0	0	0	0	0	0	0	6.9	0	3.5	0	0	7.6	0	0	0	0.3
ESC_OA3440AA	0	0	13.8	0	0	0.9	0	7.9	0	4	0	0	4.2	0	0	0.8	0.3
ESC_OA5192AA	0	0	26.6	0	0	1.7	0	23.1	0	10.4	0	0	10.6	0	0	2.7	2.7
ESC_OA5439AA	1	5.7	60.9	0	1.6	2.6	0	20.2	0	10.5	0	0	4.1	0	0	0	0
ESC_OA5942AA	0	0	10.6	0	0	0	0	8.1	0	3.5	0	0	6.4	0	0	0.6	0
ESC_OA5985AA	0	0.8	7.4	0	0	1.7	0	12	0	7	1	0	4.6	0	0	7.6	2.6
ESC_OA6140AA	0	0	14.9	0	0	1.7	0	20.1	0	10.4	1	0	11.8	0	0	2.1	1.9
ESC_OA6255AA	0	0.8	9.6	0	0	0.9	0	18.2	0	9.9	1	0	9.5	0	0	7.2	5.3
ESC_OA7288AA	0	0	11.7	0	0	0.9	0	10.1	0	5.8	0	0	6.5	0	0	7.2	7.2
ESC_OA7291AA	0	0	7.4	0	0	0.9	0	9.1	0	5.2	0	0	5.9	0	0	6.9	7.1
ESC_OA7293AA	0	0.8	11.7	0	0	0.9	0	11.1	0	5.8	0	0	7.1	0	0	7.2	7.2
ESC_OA7338AA	0	0	8.5	0	0	0.9	0	9.1	0	5.2	0	0	5.9	0	0	7	7
ESC_OA7341AA	0	0.8	11.7	0	0	0.9	0	10.1	0	5.8	0	0	7	0	0	7.2	7.2
ESC_OA8023AA	0	0	24.5	0	0	0	0	21.1	0	19.1	13	0	7.7	0	0	1.4	2.2
ESC_PA0750AA	0	3.2	52.3	1	3.3	4.3	0	23.2	0	12.2	1	0	4.7	0	0	0.5	0
ESC_PA3460AA	0	0.8	0	0	0	1.7	0	7.1	0	4.7	0	0	2.4	0	0	0	0
ESC_PA6014AA	0	0.8	0	0	0	0.9	0	5	0	3.5	0	0	4.1	0	0	0.6	0
ESC_PA6368AA	0	1.6	26.6	0	0	0.9	0	24.1	0	11.6	1	0	10.6	0	0	3.8	1.7
ESC_PA6446AA	0	0.8	24.6	0	0	0.9	0	21.1	0	11	1	0	8.3	0	0	2.3	2.8
ESC_PA6709AA	0	1.6	25.6	0	0	0.9	0	19.1	0	11	1	0	9.5	0	0	6.3	3.1
ESC_PA7297AA	0	0	0	0	0	0	0	6	0	3.5	0	0	4	0	0	3.6	3.6
ESC_PA7746AA	0	0.8	9.5	0	0	0.9	0	10.1	0	4.7	0	0	10	0	0	6.1	1.1
ESC_QA1579AA	0	0	6.4	0	0	0	0	2	0	1.1	0	0	0	0	0	0	0
ESC_QA1882AA	0	0.8	27.7	0	2.5	3.4	0	72.3	1	74.2	46.7	0	46.4	1	0	86	89.8
ESC_QA1913AA	0	78.8	56.5	1	36.9	33.2	0	24.2	0	11.6	0	0	3.5	0	0	0.8	0.2
ESC_QA1944AA	1	7.2	41.4	1	4.1	8.6	0	23.1	0	12.8	0	0	2.9	0	0	0.6	0
ESC_QA2319AA	0	0.8	28.5	0	0	0.9	0	17.2	0	8.7	0	0	4.1	0	0	4.5	1.2
ESC_QA2578AA	0	0.8	10.6	0	0	1.7	0	8	0	5.2	0	0	5.9	0	0	6.7	6.7
ESC_QA5433AA	0	0	0	0	0	1.7	0	6.1	0	3.5	0	0	7.7	0	0	0	0
ESC_QA7108AA	0	0	10.6	0	0	1.7	0	20.9	0	10.4	1	0	8.2	0	0	0.5	0.5
ESC_QA7142AA	0	0	28.6	0	0	1.7	0	21.1	0	12.2	1	0	8.3	0	0	5.3	4.5
ESC_QA7143AA	0	0	28.6	0	0	1.7	0	22.1	0	12.7	1	0	8.9	0	0	5.1	4.3
ESC_QA7405AA	0	0	21.3	0	0	0	0	18.1	0	8.1	0	0	2.9	0	0	0	0.6
ESC_QA7407AA	0	0	19.1	0	0	0	0	18.1	0	8.1	0	0	2.9	0	0	0	0.6
ESC_QA7551AA	0	0	28.7	0	0.8	3.4	1	51.2	0	24.9	5	0	14.2	0	0	93.4	60.8
ESC_QA8195AA	0	0.8	26.6	0	0	0.9	0	24.1	0	11.6	1	0	11.2	0	0	8.1	5
ESC_QA8684AA	0	0.8	21.3	0	0	0.9	0	22.1	0	11	1	0	8.3	0	0	0.9	1.3
ESC_QA9460AA	0	0	4.3	0	0	1.7	0	8	0	4.1	0	0	3.5	0	0	0	0
ESC_QA9624AA	1	70.6	57.3	1	32.8	33.3	0	22.2	0	10.5	0	0	3.5	0	0	3.7	3.7
ESC_QA9660AA	0	0	5.3	0	0	0	0	0	0	0	0	0	0	0	0	0	0
ESC_RA0276AA	0	0	0	0	0	0	0	10	0	4.6	0	0	7.7	0	0	0.8	5.3
ESC_RA1385AA	0	0	6.4	0	0	0	0	2	0	1.2	0	0	0	0	0	1.5	0.6
ESC_RA1505AA	0	0	23.4	0	0	1.7	0	17.1	0	9.9	0	0	2.9	0	0	1.8	1
ESC_RA2237AA	1	4.8	56.4	0	1.6	4.3	0	21.1	0	11.6	0	0	5.2	0	0	2	2.2
ESC_RA2878AA	0	0	14.8	0	0	1.6	0	6	0	3.5	0	0	4.7	0	0	0	0
ESC_RA3666AA	0	0	0	0	0	1.7	0	12.9	0	5.8	0	0	8.2	0	0	0	0
ESC_RA3760AA	0	0	0	0	0	0.8	0	4	0	2.9	0	0	2.4	0	0	0	0
ESC_RA3912AA	0	0	8.5	0	0	1.7	0	20.1	0	11.6	1	0	10.6	0	0	0.6	0
ESC_RA5520AA	0	0	10.6	0	0	1.7	0	7.1	0	3.5	0	0	3	0	0	4.7	3.8
ESC_RA5523AA	0	0	11.7	0	0	1.7	0	8.9	0	4.1	0	0	8.7	0	0	2.1	1.2
ESC_RA5890AA	0	0	20.2	0	0	0	0	22.1	0	12.2	2	0	4.7	0	0	0	0
ESC_RA5899AA	0	0	6.3	0	0	0	0	7	0	4.6	0	0	5.3	0	0	0	0
ESC_RA6449AA	1	72.6	39.4	0	32	33.4	0	17.1	0	8.1	0	0	2.4	0	0	0	0.2
ESC_RA6577AA	0	0.8	8.5	0	0	1.7	0	5	0	3.5	0	0	5.3	0	0	0.8	0.8
ESC_RA6584AA	0	0	16	0	0	0.9	0	8.1	0	3.5	0	0	7.6	0	0	9.9	0.9
ESC_RA6609AA	0	0.8	0	0	0	0.8	0	11	0	5.2	0	0	7.1	0	0	5.4	3.8
ESC_RA6613AA	0	3.1	67.2	0	0.8	3.3	0	24.1	0	12.7	0	0	8.8	0	0	5.3	2.8
ESC_RA6615AA	0	0.8	0	0	0	1.6	0	10	0	4.6	0	0	5.9	0	0	1.3	2.3
ESC_RA6984AA	0	0	6.3	0	0	1.7	0	6	0	3.4	0	0	4.7	0	0	0	0
ESC_RA8328AA	0	0.8	14.9	0	0	1.7	0	11.1	0	5.7	0	0	7.6	0	0	5.2	3.1
ESC_RA8652AA	0	1.5	8.5	0	0	0.9	0	21.1	0	10.4	0	0	11.8	0	0	3.9	4.2
ESC_RA8682AA	0	0	9.6	0	0	0	0	1	0	4.1	6	0	8.3	0	0	3	5
ESC_RA8683AA	0	0	9.6	0	0	0	0	2	0	5.2	6.9	0	8.3	0	0	2.7	3.6
ESC_SA0610AA	1	38.6	30.8	1	90.3	59	1	80.5	0	48.6	7.9	0	53.8	1	1	80.1	87.2
ESC_SA0621AA	0	1.6	29.9	0	0.8	3.3	1	83.5	0	29.6	13	1	45.5	1	1	66	96.8
ESC_SA0636AA	0	0.8	25.5	0	0.8	3.3	1	83.3	0	54.9	10.9	0	40.6	1	1	76.4	73.8
ESC_SA0646AA	0	0	26.7	0	1.6	2.6	1	83.4	0	51.6	13.9	0	42.1	1	1	67.8	74
ESC_SA0682AA	0	0	26.7	0	1.6	2.6	1	77.4	0	52.2	13	0	41.8	1	1	79.1	76.5
ESC_SA0684AA	0	0.8	27.8	0	2.5	2.6	1	78.5	0	52.8	13.9	0	38.9	1	1	71	74.1
ESC_SA0737AA	0	0.8	26.7	0	0.8	3.4	1	82.5	0	52.2	12.9	0	41.3	1	1	78.3	76.2
ESC_SA0740AA	0	0	27.7	0	2.4	3.4	1	78.4	0	52.1	12.9	0	40.6	1	1	78.3	82.9
ESC_SA0742AA	0	0.8	27.8	0	1.6	1.7	1	80.5	0	51.7	12.9	0	40.7	1	1	71.5	76.8
ESC_SA0744AA	1	3.2	30.8	0	2.5	3.4	1	85.6	0	27.3	8	0	24.1	1	1	69.6	71.6
ESC_SA0751AA	1	39.6	35.2	1	96.5	60.1	1	80.5	0	26.6	7.9	0	25.9	1	1	74.3	62
ESC_SA0762AA	1	2.4	34.1	0	1.6	2.6	1	80.5	0	25.4	7.8	0	24.7	1	1	81.2	65.5
ESC_SA0765AA	0	0.8	25.7	0	1.6	1.7	1	77.4	0	49.2	13.9	0	34.2	1	1	67.2	65.2
ESC_SA0767AA	0	0.8	30.9	0	1.6	1.7	1	79.5	0	50.4	11.9	0	37.6	1	1	63.7	64.9
ESC_SA0768AA	1	39.5	30.9	0	43.6	39.5	0	48.2	1	71.9	45.8	0	43.6	1	0	75.4	63.7
ESC_SA0774AA	0	0.8	25.5	0	2.4	3.4	1	78.3	0	50.9	14.9	0	37	1	1	66.8	62.2
ESC_SA0776AA	0	0.8	24.6	0	2.4	2.6	1	75.6	0	45.7	10.9	0	29.5	1	1	72	68
ESC_SA0777AA	1	2.4	29.8	0	2.5	3.4	1	82.6	0	26.6	8.8	0	22.5	1	1	81.9	60.6
ESC_SA0778AA	1	2.4	30.9	0	1.6	2.6	0	44.4	1	68.3	45.8	0	39	1	0	75.9	64.2
ESC_SA0800AA	0	0	27.8	0	1.6	4.3	1	81.6	0	53.3	11.9	0	41.2	1	1	71.4	79.3
ESC_SA1520AA	0	0.8	26.6	0	0	1.7	0	20.1	0	12.2	0	0	5.3	0	0	3.8	1.2
ESC_SA1543AA	0	0.8	0	0	0	0.9	0	0	0	0	0	0	1.8	0	0	0	0
ESC_SA2009AA	0	0	23.3	0	0	0	0	22.1	0	16.8	35.8	0	7.5	0	0	1.3	0.7
ESC_SA2020AA	0	0	0	0	0	2.6	0	8.1	0	4.7	2	0	8.2	0	0	2.9	2.4
ESC_SA2021AA	0	0	0	0	0	1.7	0	7	0	4.1	2	0	7.7	0	0	3.6	2.5
ESC_SA2023AA	0	0	0	0	0	1.7	0	8.1	0	4.1	2	0	6.5	0	0	2.6	2.4
ESC_SA2024AA	0	0	0	0	0	1.7	0	8.1	0	3.5	1	0	8.2	0	0	4.1	2.5
ESC_SA2062AA	0	0	22.4	0	0	0	0	19.2	0	18	39.8	0	7.6	0	0	1.3	1.3
ESC_SA3330AA	0	0	7.4	0	0	0	0	9.1	0	12.2	13.9	0	7.7	0	0	4.8	0.5
ESC_SA3391AA	0	46.6	5.3	1	47.6	73.6	0	13.1	1	53.4	95.7	0	49.6	1	0	82.7	69.7
ESC_SA3525AA	0	0.8	36.2	0	0	1.7	0	20.1	0	10.4	0	0	6.5	0	0	4.8	2.4
ESC_SA3575AA	0	0.8	36.2	0	0	1.7	0	21.1	0	10.4	0	0	8.9	0	0	8	5.5
ESC_SA3615AA	0	0.8	0	0	0	1.7	0	7	0	11	37.8	0	10	0	0	1.5	0
ESC_SA3674AA	0	1.6	24.5	0	0	0.9	0	23.1	0	11	1	0	10	0	0	2.9	2.3
ESC_SA3719AA	0	0.7	13.8	0	0	1.7	0	8.1	0	4.6	0	0	7.7	0	0	2.1	2.2
ESC_SA3780AA	0	0	27.7	0	0	1.7	0	19.1	0	11.6	1	0	7	0	0	1.7	2.1
ESC_SA3871AA	0	0	23.3	0	0	0.9	0	22	0	11.6	1	0	11.2	0	0	3.6	0
ESC_SA5602AA	0	0.8	5.3	0	3.3	3.4	0	12.1	0	5.2	1	0	7.7	0	0	8.6	4.8
ESC_SA5839AA	0	0	6.3	0	0	0	0	4	0	5.8	6.9	0	11.8	0	0	0	0
ESC_SA6222AA	0	0.8	26.6	0	0	1.7	0	22	0	11.6	1	0	11.8	0	0	8.9	9.1
ESC_SA6831AA	0	0	10.6	0	0	1.7	0	18.2	0	9.9	1	0	11.2	0	0	2.4	1.7
ESC_SA6948AA	0	0	0	0	0	0	0	8	0	2.9	0	0	7	0	0	0	0
ESC_SA7126AA	0	0.8	0	0	0	1.6	0	1.9	0	1.1	0	0	1.8	0	0	0.5	0
ESC_SA7810AA	1	75.8	28.8	0	33.7	36	0	8	0	5.2	1	0	5.9	0	0	2.5	0
ESC_SA8353AA	1	74	49.9	0	36.9	35.9	0	19.1	0	9.9	0	0	3	0	0	0	0.2
ESC_TA0261AA	0	0	3.2	0	0	0	0	0	0	0	0	0	0	0	0	0	0
ESC_TA1298AA	0	0.8	24.5	0	0	1.7	0	19.1	0	10.4	0	0	5.8	0	0	3.6	2.7
ESC_TA1381AA	0	0.8	21.3	0	0	1.7	0	17.1	0	10.4	0	0	8.3	0	0	4.4	3.2
ESC_TA1967AA	0	5.6	47.9	1	2.5	4.3	0	22.2	0	11	0	0	3.5	0	0	0	0.6
ESC_TA1970AA	0	4.8	44.9	1	2.5	4.3	0	22	0	12.1	0	0	3.5	0	0	0.4	0.6
ESC_TA2246AA	0	0	9.6	0	0	1.7	0	8	0	4.6	0	0	7.7	0	0	6.1	1.8
ESC_TA2247AA	0	0	10.7	0	0	1.7	0	6.1	0	3.5	0	0	7.1	0	0	4.1	2
ESC_TA2598AA	0	0	28.7	0	0	1.7	0	22.2	0	12.7	1	0	7.7	0	0	1.1	0.9
ESC_TA3223AA	0	0	0	0	0	0.9	0	1	0	0.6	0	0	0	0	0	0.6	0.6
ESC_TA3503AA	0	0	0	0	0	1.7	0	9	0	5.1	0	0	6.5	0	0	0	1.3
ESC_TA3898AA	0	0	0	0	0	0	0	6	0	2.9	0	0	4.1	0	0	0	0
ESC_TA3908AA	0	0.8	0	0	0	1.6	0	4	0	1.2	0	0	4.7	0	0	3.1	0.7
ESC_TA4353AA	0	0.8	29.8	0	0	0	0	21.1	0	11	1	0	6.4	0	0	4.5	2.4
ESC_TA4537AA	0	0.8	27.6	0	0	0.9	0	21.1	0	11.6	1	0	8.9	0	0	0.6	0.3
ESC_TA4702AA	0	4.8	60.6	1	2.4	4.2	0	26.2	0	11.6	0	0	4.1	0	0	0.2	0.2
ESC_TA6310AA	0	0	19.2	0	0	0	0	17.2	0	8.2	0	0	3.5	0	0	0.6	0.6
ESC_TA6323AA	0	0	23.4	0	0	0	0	18.1	0	8.7	0	0	4.7	0	0	0	0.6
ESC_TA6384AA	0	0	20.2	0	0	0	0	17.2	0	8.2	0	0	3.5	0	0	0.6	0.6
ESC_TA6550AA	0	1.6	30.8	0	1.7	0.9	0	24.1	0	13.9	0	0	5.3	0	0	2	2
ESC_TA7365AA	0	0	18	0	0	1.7	0	31.2	0	12.2	1	0	8.9	0	0	1.9	2.4
ESC_TA8239AA	0	1.6	0	0	0	0.9	0	7	0	4	0	0	4.1	0	0	0	0
ESC_TA8609AA	0	0	23.4	0	0	1.7	0	21.2	0	11	1	0	10.6	0	0	4	1.8
ESC_TA9405AA	0	0	0	0	0	0	0	6.9	0	3.5	0	0	7.6	0	0	0	0
ESC_TA9627AA	0	0	25.6	0	0	1.7	0	18.1	0	11	1	0	4	0	0	0.8	0
ESC_TA9985AA	0	0	3.1	0	0	2.5	0	2	0	1.2	0	0	0	0	0	0	0
ESC_UA0056AA	0	0.8	7.4	0	0	0.9	0	9.1	0	4.6	0	0	5.9	0	0	5.9	8
ESC_UA2517AA	0	0	25.5	0	0	1.7	0	20.1	0	9.3	0	0	11.2	0	0	5.6	2.5
ESC_UA2705AA	0	0.8	26.7	0	0	1.7	0	21.2	0	12.2	0	0	7.1	0	0	1.9	1.6
ESC_UA2750AA	0	1.6	11.6	0	0	2.6	0	10	0	5.8	0	0	5.3	0	0	0	0
ESC_UA3431AA	0	0	12.7	0	0	1.7	0	10	0	4.6	0	0	7.7	0	0	6.1	4.4
ESC_UA4463AA	0	0	28.7	0	0	1.7	0	20.1	0	9.9	1	0	5.9	0	0	3.2	2.6
ESC_UA4513AA	0	0.8	27.5	0	0	0.9	0	17.1	0	9.3	1	0	4.7	0	0	5.5	1.4
ESC_UA4797AA	0	0.8	25.6	0	0	2.5	0	21.1	0	11	1	0	10.6	0	0	2.5	2.8
ESC_UA5121AA	0	0.8	26.6	0	0	0.9	0	19.1	0	10.4	1	0	7.7	0	0	7.5	2.3
ESC_UA5122AA	0	0	26.7	0	0	1.7	0	21.1	0	11	0	0	8.3	0	0	4.2	3
ESC_UA5200AA	0	0.8	27.6	0	0	0.9	0	17.2	0	9.9	1	0	4.7	0	0	1.6	0.8
ESC_UA6139AA	0	0	0	0	0	0.8	0	2	0	1.2	0	0	0	0	0	1.1	0.6
ESC_UA6520AA	0	0	9.6	0	0	1.7	0	11	0	9.3	10	0	14.2	0	0	0	0
ESC_VA3403AA	0	0.8	13.7	0	0	1.7	0	21.1	0	11.6	1	0	9.5	0	0	2.3	1.1
ESC_VA5149AA	0	0.8	4.2	0	0	1.7	0	8	0	4.1	0	0	2.4	0	0	0	0
ESC_VA7589AA	1	45.8	35.2	0	64.9	76.2	0	50	1	74.8	46.6	0	49.5	1	0	82.5	72.8
ESC_VA7597AA	1	44.2	34	0	65.8	78	0	50.1	1	74.2	47.5	0	47.5	1	0	82.8	76.8
ESC_VA7624AA	1	44.3	35	0	65.1	75.6	0	48.2	1	74.9	47.7	0	49.6	1	0	83.2	74.3
ESC_VA7853AA	0	0	14.8	0	0	0	0	0	0	4.1	7	0	1.8	0	0	0	0
ESC_VA8155AA	1	44.2	35	0	65	76.3	0	48.3	1	76.4	46.5	0	49	1	0	82.9	76.4
ESC_VA8161AA	1	3.2	31.8	0	2.5	2.6	0	50.2	1	74.1	46.6	0	43	1	0	82.8	68.5
ESC_WA0321AA	1	2.4	30.9	0	0.8	0.9	0	46.3	0	26.1	3.9	0	11.8	1	1	50.7	80.3
ESC_WA1604AA	0	0	0	0	0	0	0	3	0	1.2	0	0	1.8	0	0	0	0
HH-P024	0	0	27.8	0	1.6	3.4	1	87.7	0	49.8	18.8	1	88.5	1	1	64.3	96.4
HH-P041	0	28.2	16	1	78.2	62.6	0	32.1	0	28.8	2	0	25.8	1	0	92.2	59.7
HH-P049	0	29	28.7	1	79.8	62.5	0	49.3	1	71.3	46.7	0	30.6	0	0	93.5	55.2
KS-P062	0	40.2	27.9	0	47.7	43.7	1	81.9	1	94.2	46.5	0	37.8	1	0	80.1	53.1
KS-P079	0	37.7	8.3	1	60	87.5	0	16.1	1	55	95.4	0	49.5	1	0	95.2	79
KS-P095	0	27.3	30.7	1	87	69.2	0	54.4	1	53.4	48.7	0	18.9	1	0	89.1	60.7
PV12-13	0	39.2	6.4	1	59.2	89.2	0	15.9	1	55	97.8	0	48.1	0	0	1.4	0.4
PV13-104	0	36.2	6.3	1	59.1	94.3	0	14	1	33.2	98.7	0	13.5	0	0	1.6	0.6
PV14-161	0	45.6	33.9	1	94.4	68.4	0	54.3	1	55.6	48.6	0	20.6	1	0	95.1	73.9
SI-P041	0	41.8	29.6	1	46.7	70.2	0	65.3	1	53.4	47.7	0	24.2	0	0	95.2	63.6

## Sheet: TableS4
Table S4. List of the nucleotide sequences of the major virulence genes used in this study.
gene	sequence
eaeA_alpha1_AF022236	ATGATTACTCATGGTTTTTATGCCCGGACCCGGCACAAGCATAAGCTAAAAAAAACATTTATTATGCTTAGTGCTGGTTTAGGATTGTTTTTTTATGTTAATCAGAATTCATTTGCAAATGGTGAAAATTATTTTAAATTGGGTTCGGATTCAAAACTGTTAACTCATAATAGCTATCAGAATCGCCTTTTTTATACGTTGAAAACAGGTGAAACTGTTGCCGATCTTTCTAAATCGCAAGATATTAATTTATCGACGATTTGGTCGTTGAATAAGCATTTATACAGTTCTGAAAGCGAAATGATGAAGGCCGAGCCTGGTCAGCAGATCATTTTGCCACTCAAAAAACTTCCCTTTGAATACAGTGCCTTACCACTTTTAGGTTCGGCACCTCTTGTT…
eaeA_alpha2_DQ523600	ATGATTACTCATGGTTGTTATACCCGGACCCGGCACAAGCATAAGCTAAAAAAAACATTGATTATGCTTAGTGCTGGTTTAGGATTGTTTTTTTATGTTAATCAGAATTCATTTGCAAATGGTGAAAATTATTTTAAATTGGGTTCGGATTCAAAACTGTTAACTCATGATAGCTATCAGAATCGCCTTTTTTATACGTTGAAAACAGGTGAAACTGTTGCCGATCTTTCTAAATCACAAGATATTAATTTATCGACGATTTGGTCGTTGAATAAGCATTTATACAGTTCTGAAAGCGAAATGATGAAGGCCGCGCCTGGTCAGCAGATCATTTTGCCACTCAAAAAACTTCCCTTTGAATACAGTGCACTACCACTTTTAGGTTCGGCACCTCTTGTT…
eaeA_beta1_AJ277443	ATGATTACTCATGGTTTTTATGCCCGGACCCGGCACAAGCATAAGCTAAAAAAAACATTTATTATGCTTAGTGCTGGTTTAGGATTGTTTTTTTATGTTAACCAGAATTCATTTGCAAATGGTGAAAATTATTTTAAATTGAGTTCAGATTCAAAACTGTTAACTCAAAATGCCGCTCAGGATCGCCTTTTTTATACGTTAAAAACAGGTGAAACTGTTGCCAATATTTCTAAATCACAGGGTATCAGTTTATCGGTAATTTGGTCACTGAATAAACATTTATACAGTTCCGAAAGCGAAATGATGAAGGCTGGACCTGGTCAGCAGATCATTTTGCCACTCAAAAAACTGTCTGTTGAATATAGTGCCTTACCTGTCTTAGGTTCGGCACCTGTTGTT…
eaeA_beta2_DQ523605	ATGATTACTCATGGTTGTTATTCCCGGACCCGGCACAAGCATAAGCTAAAAAAAACATTTATTATGCTTAGTGCTGGTTTAGGATTGTTTTTTTATGTTAATCAGAACTCATTTGCAAATGGTGAAAATTATTTTAAATTGGGTTCGGATTCAAAACTGTTAACTCATAATAGCTATCAGAATCGCCTTTTTTATACGTTGAAAACAGGTGAAACTGTTGCCGATCTTTCTAAATCGCAAGATATTAATTTATCGACGATTTGGTCGTTGAATAAGCATTTATACAGTTCTGAAAGCGAAATGATGAAGGCCGCGCCTGGTCAGCAGATCATTTTGCCACTCAAAAAACTTCCCTTTGAATACAGTGCCTTACCACTTTTAGGTTCGGCACCTCTTGTT…
eaeA_beta3_AJ876654	ATGATTACTCATGGTTTTTATGCCCGGACCCGGCACAAGCATAAGCTAAAAAAAACATTTATTATGCTTAGTGCTGGTTTAGGATTGTTTTTTTATGTTAACCAGAATTCATTTGCAAACGGTGAAAATTATTTTAAATTGAGTTCAGATTCAAAACTGTTAACTCAAAATGCCGCTCAGGATCGCCTTTTTTATACGTTAAAACCAGGTGAAACTGTTGCCAATATTTCTAAATCACAGGGTATCAGTTTATCGGTAATTTGGTCACTGAATAAACATTTATACAGTTCCGAAAGCGAAATGATGAAGGCTGCGCCTGGTCAGCAGATCATTTTGCCACTCAAAAAACTGTCTGTTGAATATAGTGCCTTACCTGTCTTAGGTTCGGCACCTGTTGTT…
eaeA_Crodentium_AF311901	ATGATTATTCATGGTTTTTGCACCGGGACCCGGCACAAGCATAAGTTAAGAAAAACATTTATTATGCTTGGTGCTGGTTTAGGATTGTTTTTTTCTGTTAACCAGAACTCATTTGCAAATGGTGAAAATTACTTTAAGTTAAGAGCCGATTCTAAACTAATAAATAATAATATTGCTCAGGATCGTCTTTTTTATACCTTGAAAACGGGTGAAAGCGTTGCTCAGCTTTCTAAATCACAAGGGATCAGCGTGCCGGTTATTTGGTCGCTGAATAAGCATTTATATAGCTCTGAAAGTGAAATGATGAAGGCTAGTCCTGGTCAGCAGATCATTTTACCGCTCAAAAAACTTTCTGCTGAATATAGTACCTTGCCTATTTTAGGTACAGCACCTGTCGTT…
eaeA_epsilon_CB10113	ATGATTACTCATGATTTTTATGCCCGGACCCGGCACAAGCATAAGCTAAAAAAAACATTTATTATGCTTAGTGCTGGTTTAGGATTGTTTTTTTATGTTAACCAGAATTCATTTGCAAACGGTGAAAATTATTTTAAATTGAGTTCAGATTCAAAACTGTTAACTCAAAATGCCGCTCAGGATCGCCTTTTTTATACGTTGAAAACAGGTGAAACTGTTGCCAATATTTCTAAATCACAGGGTATCAGTTTATCGGTAATTTGGTCACTGAATAAACATTTATACAGTTCCGAAAGCGAAATGATGAAGGCTGGGCCTGGTCAGCAGATCATTTTGCCACTCAAAAAACTGTCTGTTGAATATAGTGCCTTACCTGTCTTAGGTTCGGCACCTGTTGTT…
eaeA_epsilon1_DQ523606	ATGATTACTCATGGTTTTTATACCCGGACCCGGCACAAGCATAAGCTAAAAAAAACATTTATTATGCTTAGTGCTGGTTTAGGATTGTTTTTTTATGTTAACCAGAATTCATTTGCAAATGGTGAAAATTATTTTAAATTGAGTTCAGATTCAAAACTGTTAACTCAAAATGCCGCTCAGGATCGCCTTTTTTATACGTTAAAAACAGGTGAAACTGTTGCCAATATTTCTAAATCACAGGGGATCAGTTTATCGGTAATTTGGTCACTGAATAAACATTTATACAGCTCCGAAAGCGAAATGATGAAGGCTGGGCCTGGTCAGCAGATCATTTTGCCACTCAAAAAACTGTCTGTTGAATATAGTGCCTTACCTGTCTTAGGTTCGGCACCTGTTGTT…
eaeA_epsilon1_DQ523612	ATGATTACTCATGGTTTTTATACCCGGACCCGGTACAAGCATAAGCTAAAAAAAACATTTATTATGCTTAGTGCTGGTTTAGGATTGTTTTTTTATGTTAATCAGAATTCATTTGCAAATGGTGAAAATTATTTTAAATTGAGTTCAGATTCAAAACTGTTAACTCAAAATGCCGCTCAGGATCGCCTTTTTTATACGTTAAAAACAGGTGAAACTGTTGCCAATATTTCTAAATCACAGGGGATCAGTTTATCGGTAATTTGGTCACTGAATAAACATTTATACAACTCCGAAAGCGAAATGATGAAGGCTGGGCTTGGTCAGCAGATCATTTTGCCACTCAAAAAACTGTCTGTTGAATATAGTGCCTTACCTGTCTTAGGTTCGGCACCTGTTGTT…
eaeA_epsilon2_DQ523614	ATGATTACTCATGGTTTTTATGCCCGGACCCGGCACAAGCATAAGCTAAAAAAAACATTTATTATGCTTAGTGCTGGTTTAGGATTGTTTTTTTATGTTAATCAGAATTCATTTGCAAATGGTGAAAATTATTTTAAATTGGGTTCGGATTCAAAACTGTTAACTCATGATAGCTATCAGAATCGCCTTTTTTATACGTTGAAAACAGGTGAAACTGTTGCCGATCTTTCTAAATCGCAAGATATTAATTTATCGACGATTTGGTCGTTGAATAAGCATTTATACAGTTCTGAAAGCGAAATGATGAAGGCCGCGCCTGGTCAGCAGATCATTTTGCCACTCAAAAAACTTCCCTTTGAATACAGTGCACTACCACTTTTAGGTTCGGCACCTCTTGTT…
eaeA_epsilon3_AJ876649	atgattactcatggtttttatgcccggacccggcacaagcataagctaaaaaaaacatttattatgcttagtgctggtttaggattgtttttttatgttaaccagaattcatttgcaaacggtgaaaattattttaaattgagttcagattcaaaactgttaactcaaaatgccgctcaggatcgccttttttatacgttaaaaacaggtgaaactgttgccaatatttctaaatcacaggggatcagtttatcggtaatttggtcactgaataaacatttatacagttccgaaagcgaaatgatgaaggctggacctggtcagcagatcattttgccactcaaaaaactgtctgttgaatatagtgccttacctgtcttaggttcggcacctgttgtt…
eaeA_epsilon4_AJ876651	atgattactcatggtttttatgcccggacccggcacaagcataagctaaaaaaaacatttattatgcttagtgctggtttaggattgtttttttatgttaaccagaattcatttgcaaacggtgaaaattattttaaattgagttcagattcaaaactgttaactcaaaatgccgctcaggatcgccttttttatacgttgaaaacaggtgaaactgttgccaatatttctaaatcacagggtatcagtttatcggtaatttggtcactgaataaacatttatacagttccgaaagcgaaatgatgaaggctgggcctggtcagcagatcgttttgccactcaaaaaactgtctgttgaatatagtgccttacctgtcttaggttcggcacctgttgtt…
eaeA_eta_DQ523604	ATGATTACTCATGGTTTTTATGCCCGGACCCGGCACAAGCATAAGCTAAAAAAAACATTTATTATGCTTAGTGCTGGTTTAGGATTGTTTTTTTATGTTAATCAGAATTCATTTGCAAATGGTGAAAATTATTTTAAATTGGGTTCGGATTCAAAACTGTTAACTCATAATAGCTATCAGAATCGCCTTTTTTATACGTTGAAAACAGGTGAAACTGTTGCCGATCTTTCTAAATCGCAAGATATTAATTTATCGACGATTTGGTCGTTGAATAAGCATTTATACAGTTCTGAAAGCGAAATGATTAAGGCCGCGCCTGGTCAGCAGATCATTTTGCCACTCAAAAAACTTCCCTTTGAATACAGTGCCTTACCACTTTTAGGTTCGGCACCTCTTGTT…
eaeA_eta2_AJ876652	ATGATTACTCATGGTTTTTATGCCCGGACCCGGCACAAGCATAAGCTAAAAAAAACATTTATTATGCTTAGTGCTGGTTTAGGATTGTTTTTTTATGTTAATCAGAATTCATTTGCAAATGGTGAAAATTATTTTAAATTGGGTTCGGATTCAAAACTGTTAACTCATAATAGCTATCAGAATCGCCTTTTTTATACGTTGAAAACAGGTGAAACTGTTGCCGATCTTTCTAAATCGCAAGATATTAATTTATCGACGATTTGGTCGTTGAATAAGCATTTATACAGTTCTGAAAGCGAAATGATGAAGGCCGCGCCAGGTCAGCAGATCATTTTGCCACTCAAAAAACTTCCCTTTGAATACAGTGCCTTACCACTTTTAGGTTCGGCACCTCTTGTT…
eaeA_gamma1_NC002695	ATGATTACTCATGGTTGTTATACCCGGACCCGGCACAAGCATAAGCTAAAAAAAACATTGATTATGCTTAGTGCTGGTTTAGGATTGTTTTTTTATGTTAATCAGAATTCATTTGCAAATGGTGAAAATTATTTTAAATTGGGTTCGGATTCAAAACTGTTAACTCATGATAGCTATCAGAATCGCCTTTTTTATACGTTGAAAACTGGTGAAACTGTTGCCGATCTTTCTAAATCGCAAGATATTAATTTATCGACGATTTGGTCGTTGAATAAGCATTTATACAGTTCTGAAAGCGAAATGATGAAGGCCGCGCCTGGTCAGCAGATCATTTTGCCACTCAAAAAACTTCCCTTTGAATACAGTGCACTACCACTTTTAGGTTCGGCACCTCTTGTT…
eaeA_gamma2_AF025311	ATGATTACTCATGGTTTTTATGCCCGGACCCGGCACAAGCATAAGCTAAAAAAAACATTTATTATGCTTAGCGCTGGTTTAGGATTGTTTTTTTATGTTAACCAGAACTCATTTGCAAACGGTGAAAATTATTTTAAATTGAGTTCAGATTCAAAACTGTTAACTCAAAATGTTGCTCAGGATCGCCTTTTTTATACGTTGAAAACAGGTGAAACTGTTTCCAGTATTTCTAAATCACAAGGTATCAGTTTATCCGTAATTTGGTCACTGAATAAACATTTATACAGTTCCGAAAGCGAAATGCTGAAGGCTGCGCCTGGCCAGCAGATCATTTTGCCACTCAAAAAACTGTCTGTTGAATATGGTGCCTTACCTGTCTTAGGTTCGGCACCTGTTGTT…
eaeA_iota1_DQ523601	ATGATTACTCATGGTTTTTATGCCCGGACCCGGCACAAGCATAAGCTAAAAAAAACATTTATTATGCTTAGTGCTGGTTTAGGATTGTTTTTTTATGTTAATCAGAATTCATTTGCAAATGGTGAAAATTATTTTAAATTGGGTTCGGATTCAAAACTGTTAACTCATAATAGCTATCAGAATCGCCTTTTTTATACGTTGAAAACAGGTGAAACTGTTGCCGATCTTTCTAAATCGCAAGATATTAATTTATCGACGATTTGGTCGTTGAATAAGCATTTATACAGTTCTGAAAGCGAAATGATGAAGGCCGCGCCTGGTCAGCAGATCATTTTGCCACTCAAAAAACTTCCCTTTGAATACAGTGCCTTACCACTTTTAGGTTCGGCACCTCTTGTT…
eaeA_iota2_AY696842	ATGATTACTCATGGTTGTTATACCCGGACCCGGCACAAGCATAAGCTAAAAAAAACATTTGTTATGCTTAGCGCTGGTTTAGGATTGTTTTTTTATGTTAACCAGAACTCATTTGCAAACGGTGAAAACTATTTTAAACTGAGTTCAGATTCTAAACTATTAACTCAAAATGCCGCTCAGAATCGCCTTTTTTATACGTTGAAAACAGGTGAAACTGTTGCCGATCTTTCTAAATCGCAAAATATTAATTTATCGACGATTTGGTCGCTGAATAAGCATTTATACAGTTCCGAAAGCGAAATGATGAAGGCTGCACCTGGTCAGCAGATCATTTTGCCACTCAAAAAACTTCCTGTTGAATATAGCGCCTTACCACACTTAGGTTCGGCGCCTGTCGTT…
eaeA_kappa_DQ523611	ATGATTACTCATGGTTTTTATGCCCGGACCCGGCACAAGCATAAGCTAAAAAAAACATTTATTATGCTTAGTGCTGGTTTAGGATTGTTTTTTTATGTTAATCAGAATTCATTTGCAAATGGTGAAAATTATTTTAAATTGGGTTCGGATTCAAAACTGTTAACTCATAATAGCTATCAGAATCGCCTTTTTTATACGTTGAAAACAGGTGAAACTGTTGCCGATCTTTCTAAATTGCAAGATATTAATTTATCGACGATTTGGTCGTTGAATAAGCATTTATACAGTTCTGAAAGCGAAATGATGAAGGCCGCGCCTGGTCAGCAGATCATTTTGCCACTCAAAAAACTTCCCTTTGAATACAGTGCCTTACCACTTTTAGGTTCGGCACCTCTTGTT…
eaeA_lambda_DQ523609	ATGATTACTCATGGTTGTTATACCCGGACCCGGCACAAGCATAAGCTAAAAAAAACATTGATTATGCTTAGTGCTGGTTTAGGATTGTTTTTTTATGTTAATCAGAATTCATTTGCAAATGGTGAAAATTATTTTAAATTGGGTTCGGATTCAAAACTGTTAACTCATGATAGCTATCAGAATCGCCTTTTTTATACGTTGAAAACAGGTGAAACTGTTGCCGATCTTTCTAAATCGCAAGATATTAATTTATCGACGATTTGGTCGTTGAATAAGCATTTATACAGTTCTGAAAGTGAAATGATGAAGGCCGCGCCTGGTCAGCAGATCATTTTGCCACTCAAAAAACTTCCCTTTGAATACAGTGCACTACCACTTTTAGGTTCGGCACCTCTTGTT…
eaeA_mu_DQ523607	ATGATTACTCATGGTTTTTATGCCCGGACCCGGCACAAGCATAAGCTAAAAAAAACATTTATTATGCTTAGTGCTGGTTTAGGATTGTTTTTTTATGTTAATCAGAATTCATTTGCAAATGGTGAAAATTATTTTAAATTGGGTTCGGATTCAAAACTGTTAACTCATAATAGCTATCAGAATCGCCTTTTTTATACGTTGAAAACAGGTGAAACTGTTGCCGATCTTTCTAAATCGCAAGATATTAATTTATCGACGATTTGGTCGTTGAATAAGCATTTATACAGTTCTGAAAGCGAAATGATGAAGGCCGCGCCAGGTCAGCAGATCATTTTGCCACTCAAAAAACTTCCCTTTGAATACAGTGCCTTACCACTTTTAGGTTCGGCACCTCTTGTT…
eaeA_nu_DQ523615	ATGATTACTCATGGTTGTTATACCCGGACCCGGCACAAGCATAAGCTAAAAAAAACATTTGTTATGCTTAGCGCTGGTTTAGGATTGTTTTTTTATGTTAACCAGAACTCATTTGCAAACGGTGAAAACTATTTTAAACTGAGTTCAGATTCTAAACTATTAACTCAAAATGCCGCTCAGAATCGCCTTTTTTATACGTTGAAAACAGGTGAAACTGTTGCCGATCTTTCTAAATCGCAAAATATTAATTTATCGACGATTTGGTCGCTGAATAAGCATTTATACAGTTCCGAAAGCGAAATGATGAAGGCTGCACCTGGTCAGCAGATCATTTTGCCACTCAAAAAACTTCCTGTTGAATATAGCGCCTTACCACACTTAGGTTCGGCGCCTGTCGTT…
eaeA_omicron_AY696838	ATGATTACTCATGGTTGTTATACCCGGACCCGGCACAAGCATAAGCTAAAAAAAACATTTGTTATGCTTAGCGCTGGTTTAGGATTGTTTTTTTATGTTAACCAGAACTCATTTGCAAATGGTGAAAACTATTTTAAACTGAGTTCAGATTCTAAACTATTAACTCAAAATGCCGCTCAGAATCGCCTTTTTTATACGTTGAAAACAGGTGAAACTGTTGCCGATCTTTCTAAATCGCAAAATATTAATTTATCGACGATTTGGTCGCTGAATAAACATTTATACAGTTCCGAAAGCGAAATGATGAAGGCTGCACCTGGTCAGCAGATCATTTTGCCACTCAAAAAACTTCCTGTTGAATATAGCGCCTTACCACACTTAGGTTCGGCGCCTGTCGTT…
eaeA_pi_AJ705052	ATGATTACTCATGGTTTTTATGCCCGGACCCGGCACAAGCATAAGCTAAAAAAAACATTTATTATGCTTAGTGCTGGTTTAGGATTGTTTTTTTATGTTAATCAGAATTCATTTGCAAATGGTGAAAATTATTTTAAATTGGGTTCGGATTCAAAACTGTTAACTCATAATAGCTATCAGAATCGCCTTTTTTATACGTTGAAAACAGGTGAAACTGTTTCCGATCTTTCTAAATCGCAAGATATTAATTTATCGACGATTTGGTCGTTGAATAAGCATTTATACAGTTCTGAAAGCGAAATGATGAAGGCCGCGCCAGGTCAGCAGATCATTTTGCCACTCAAAAAACTTCCCTTTGAATACAGTGCCTTACCACTTTTAGGTTCGGCACCTCTTGTT…
eaeA_rho_DQ523613	ATGATTACTCATGGTTGTTATACCCGGACCCGGCACAAGCATAAGCTAAAAAAAACATTTGTTATGCTTAGCGCTGGTTTAGGATTGTTTTTTTATGTTAACCAGAACTCATTTGCAAACGGTGAAAACTATTTTAAACTGAGTTCGGATTCTAAACTATTAACTCAAAATACCGCTCAGAATCGCCTTTTTTATACGTTGAAAACAGGTGAAACTGTTGCCGATCTTTCTAAATCGCAAAATATTAATTTATCGACGATTTGGTCGCTGAATAAGCATTTATACAGTTCCGAAAGCGAAATGATGAAGGCTGCACCTGGTCAGCAGATCATTTTGCCACTCAAAAAACTTCCTGTTGAATATAGCACCTTACCACACTTAGGTTCGGCGCCTGTCGTT…
eaeA_sigma_AJ781125	ATGATTACTCATGGTTTTTATGCCCGGACCCGGCACAAGCATAAGCTAAAAAAAACATTTATTATGCTTAGTGCTGGTTTAGGATTGTTTTTTTATGTTAACCAGAATTCATTTGCAAATGGTGAAAATTATTTTAAATTGAGTTCAGATTCAAAACTGTTAACTCAAAATGCCGCTCAGGATCGCCTTTTTTATACGTTAAAAACAGGTGAAACTGTTGCCAATATTTCTAAATCACAGGGTATCAGTTTATCGGTAATTTGGTCACTGAATAAACATTTATACAGTTCCGAAAGCGAAATGATGAAGGCTGGACCTGGTCAGCAGATCATTTTGCCACTCAAAAAACTGTCTGTTGAATATAGTGCCTTACCTGTCTTAGGTTCGGCACCTGTTGTT…
eaeA_tau_AY696839	ATGATTACTCATGGTTGTTATACCCGGACCCGGCACAAGCATAAGCTAAAAAAAACATTTGTTATGCTTAGCGCTGGTTTAGGATTGTTTTTTTATGTTAACCAGAACTCATTCGCAAACGGTGAAAACTATTTTAAACTGAGTTCAGATTCTAAACTATTAACTCAAAATGCCGCTCAGAATCGCCTTTTTTATACTTTGAAAACAGGTGAAACTGTTGCCGATCTTTCTAAATCGCAAAATATTAATTTATCGACGATTTGGTCACTGAATAAACATTTATACAGTTCCGAAAGCGAAATGATGAAGGCTGCGCCTGGTCAGCAGATCATTTTGCCACTCAAAAAACTTCCTGTTGAATATAGCGCCTTACCACACTTAGGTTCGGCGCCTGTCGTT…
eaeA_theta_AF449418	ATGATTACTCATGGTTTTTATGCCCGGACCCGGCACAAGCATAAGCTAAAAAAAACATTTATTATGCTTAGCGCTGGTTTAGGATTGTTTTTTTATGTTAACCAGAACTCATTTGCAAACGGTGAAAATTATTTTAAATTGAGTTCAGATTCAAAACTGTTAACTCAAAATGTTGCTCAGGATCGCCTTTTTTATACGTTGAAAACAGGTGAAACTGTTTCCAGTATTTCTAAATCACAAGGTATCAGTTTATCCGTAATTTGGTCACTGAATAAACATTTATACAGTTCCGAAAGCGAAATGCTGAAGGCTGCGCCTGGCCAGCAGATCATTTTGCCACTCAAAAAACTGTCTGTTGAATATGGTGCCTTACCTGTCTTAGGTTCGGCACCTGTTGTT…
eaeA_xi_DQ523610	ATGATTACTCATGGTTTTTATGCCCGGACCCGGCACAAGCATAAGCTAAAAAAAACATTTATTATGCTTAGTGCTGGTTTAGGATTGTTTTTTTATGTTAACCAGAATTCATTTGCAAACGGCGAAAATTATTTTAAATTGAGTTCAGATTCAAAACTGTTAACTCAAAATGCCGCTCAGGATCGCCTTTTTTATACGTTAAAAACAGGTGAAACTGTTGCCAATATTTCTAAATCACAGGGTATCAGTTTATCGGTAATTTGGTCACTGAATAAACATTTATACAGTTCCGAAAGCGAAATGATGAAGGCTGGACCTGGTCAGCAGATCATTTTGCCACTCAAAAAACTGTCTGTTGAATATAGTGCCTTACCTGTCTTAGGTTCGGCACCTGTTGTT…
eaeA_zeta_AF449417	ATGATTACTCATGGTTTTTATGCCCGGACCCGGCACAAGCATAAGCTAAAAAAAACATTTATTATGCTTAGTGCTGGTTTAGGATTGTTTTTTTATGTTAATCAGAATTCATTTGCAAATGGTGAAAATTATTTTAAATTGGGTTCGGATTCAAAACTGTTAACTCATAATAGCTATCAGAATCGCCTTTTTTATACGTTGAAAACAGGTGAAACTGTTGCCGATCTTTCTAAATCGCAAGATATTAATTTATCGACGATTTGGTCGTTGAATAAGCATTTATACAGTTCTGAAAGCGAAATGATGAAGGCCGCGCCTGGTCAGCAGATCATTTTGCCACTCAAAAAACTTCCCTTTGAATACAGTGCCTTACCACTTTTAGGTTCGGCACCTCTTGTT…
elt1_eltB_AP010910	ATGAATAAAGTAAAATGTTATGTTTTATTTACGGCGTTACTATCCTCTCTATGTGCATACGGAGCTCCCCAGTCTATTACAGAACTATGTTCGGAATATCGCAACACACAAATATATACGATAAATGACAAGATACTATCATATACGGAATCGATGGCAGGCAAAAGAGAAATGGTTATCATTACATTTAAGAGCGGCGCAACATTTCAGGTCGAAGTCCCGGGCAGTCAACATATAGACTCCCAAAAAAAAGCCATTGAAAGGATGAAGGACACATTAAGAATCACATATCTGACCGAGACCAAAATTGATAAATTATGTGTATGGAATAATAAAACCCCCAATTCAATTGCGGCAATCAGTATGGAAAACTAG
elt1_eltA_AP010910	ATGAAAAATATAACTTTCATTTTTTTTATTTTATTAGCATCGCCATTATATGCAAATGGCGACAAATTATACCGTGCTGACTCTAGACCCCCAGATGAAATAAAACGTTCCGGAGGTCTTATGCCCAGAGGGCATAATGAGTACTTCGATAGAGGAACTCAAATGAATATTAATCTTTATGATCACGCGAGAGGAACACAAACCGGCTTTGTCAGATATGATGACGGATATGTTTCCACTTCTCTTAGTTTGAGAAGTGCTCACTTAGCAGGACAGTCTATATTATCAGGATATTCCACTTACTATATATATGTTATAGCGACAGCACCAAATATGTTTAATGTTAATGATGTATTAGGCGTATACAGCCCTCACCCATATGAACAGGAGGTTTCTGCG…
elt10_eltA_EU113249	ATGAAAAATATAACTTTCATTTTTTTTATTTTATTAGCATCGCCATTATATGCAAATGGCGACAAATTATACCGTGCTGACTCTAGACCCCCAGATGAAATAAAACGTTCCGGAGGTCTTATGCCCAGAGGGCATAATGAGTACTTCGATAGAGGAACTCAAATGAATATTAATCTTTATGATCACGCGAGAGGAACACAAACCGGCTTTGTCAGATATGATGACGGATATGTTTCCACTTCTCTTAGTTTGAGAAGTGCTCACTTAGCAGGACAGTCTATATTATCAGGATATTCCACTTACTATATATATGTTATAGCGACAGCACCAAATATGTTTAATGTTAATGATGTATTAGGCGTATACAGCCCTCACCCATATGAACAGGAGGTTTCTGCG…
elt10_eltB_EU113249	ATGAATAAAGTAAAATGTTATGTTTTATTTACGGCGTTACTATCCTCTCTATGTGCATACGGAGCTCCCCAGTCTATTACAGAACTATGTTCGGAATATCGCAACACACAAATATATACGATAAATGACAAGATACTATCATATACGGAATCGATGGCAGGCAAAAGAGAAATGGTTATCATTACATTTAAGAGCGGCGCAACATTTCAGGTCGAAGTCCCGGGCAGTCAACATATAGACTCCCAAAAAAAAGCCATTGAAAGGATGAAGGACACATTAAGAATCACATATCTGACCGAGACCAAAATTGATAAATTATGTGTATGGAATAATAAAACCCCCAATTCAATTGCGGCAATCAGTATGGAAAACTAG
elt11_eltA_EU113250	ATGAAAAATATAACTTTCATTTTTTTTATTTTATTAGCATCGCCATTATATGCAAATGGCGACAAATTATACCGTGCTGACTCTAGACCCCCGGATGAAATAAAACGTTCCGGAGGTCTTATGCCCAGAGGGCATAATGAGTACTTCGATAGAGGAACTCAAATAAATATTAATCTTTATGATCACGCGAGAGGAACACAAACCGGCTTTGTCAGATATGATGACGGATATGTTTCCACCTCTCTTAGTTTGAGAAGTGCTCACTTAGCAGGACAGTCTATATTATCAGGATATTCCACTTACTATATATATGTTATAGCAACAGCACCAAATATGTTTAATGTTAATGATGTATTAGGCGTATACAGCCCTCACCCATATGAACAGGAGGTTTCTGCG…
elt11_eltB_EU113250	ATGAATAAAGTAAAATGTTATGTTTTATTTACGGCGTTACTATCCTCTCTATGTGCACACGGAGCTCCCCAGTCTATTACAGAACTATGTTCGGAATATCGCAACACACAAATATATACGATAAATGACAAGATACTATCATATACGGAATCGATGGCAGGCAAAAGAGAAATGGTTATCATTACATTTAAGAGCGGCGCAACATTTCAGGTCGAAGTCCCTGGCAGTCAACATATAGACTCCCAAAAAAAAGCCATTGAAAGGATGAAGGACACATTAAGAATCACATATCTGACCGAGACCAAAATTGATAAATTATGTGTATGGAATAATAAAACCCCCAATTCAATTGCGGCAATCAGTATGGAAAACTAG
elt12_eltA_EU113251	ATGAAAAATATAACTTTCATTTTTTTTATTTTATTAGCATCGCCATTATATGCAAATGGCGACAAATTATACCGTGCTGACTCTAGACCCCCAGATGAAATAAAACATTCCGGAGGTCTTATGCCCAGAGGGCATAATGAGTACTTCGATAGAGGAACTCAAATAAATATTAATCTTTATGATCACGCGAGAGGAACACAAACCGGCTTTGTCAGATATGATGACGGATATGTTTCCACTTCTCTTAGTTTGAGAAGTGCTCACTTAGCAGGACAGTCTATATTATCAGGATATTCCACTTACTATATATATGTTATAGCGACAGCACCAAATATGTTTAATGTTAATGATGTATTAGGCGTATACAGCCCTCACCCATATGAACAGGAGGTTTCTGCG…
elt12_eltB_EU113251	ATGAATAAAGTAAAATGTTATGTTTTATTTACGGCGTTACTATCCTCTCTATGTGCATACGGAGCTCCCCAGTCTATTACAGAACTATGTTCGGAATATCGCAACACACAAATATATACGATAAATGACAAGATACTATCATATACGGAATCGATGGCAGGCAAAAGAGAAATGGTTATCATTACATTTAAGAGCGGCGCAACATTTCAGGTCGAAGTCCCGGGCAGTCAACATATAGACTCCCAAAAAAAAGCCATTGAAAGGATGAAGGACACATTAAGAATCACATATCTGACCGAGACCAAAATTGATAAATTATGTGTATGGAATAATAAAACCCCCAATTCAATTGCGGCAATCAGTATGGAAAACTAG
elt13_eltA_EU113252	ATGAAAAATATAACTTTCATTTTTTTTATTTTATTAGCATCGCCATTATATGCAAATGGCGACAAATTATACCGTGCTGACTCCAGACCCCCAGATGAAATAAAACATTCCGGAGGTCTTATACCCAGAGGGCATAATGAGTACTTCGATAGAGGAACTCAAATGAATATTAATCTTTATGATCACGCGAGAGGAACACAAACCGGCTTTGTCAGATATGATGACGGATATGTTTCCACTTCTCTTAGTTTGAGAAGTGCTCACTTAGCAGGACAGTCTATATTATCAGGATATTCCACTTACTATATATATGTTATAGCGACAGCACCAAATATGTTTAATGTTAATGATGTATTAGGCGTATACAGCCCTCACCCATATGAACAGGAGGTTTCTGCG…
elt13_eltB_EU113252	ATGAATAAAGTAAAATGTTATGTTTTATTTACGGCGTTACTATCCTCTCTATGTGCATACGGAGCTCCCCAGTCTATTACAGAACTATGTTCGGAATATCGCAACACACAAATATATACGATAAATGACAAGATACTATCATATACGGAATCGATGGCAGGCAAAAGAGAAATGGTTATCATTACATTTAAGAGCGGCGCAACATTTCAGGTCGAAGTCCCGGGCAGTCAACATATAGACTCCCAAAAAAAAGCCATTGAAAGGATGAAGGACACATTAAGAATCACATATCTGACCGAGACCAAAATTGATAAATTATGTGTATGGAATAATAAAACCCCCAATTCAATTGCGGCAATCAGTATGGAAAACTAG
elt14_eltA_EU113253	ATGAAAAATATAACTTTCATTTTTTTTATTTTATTAGCATCGCCATTATATGCAAATGGCGACAAATTATACCGTGCTGACTCTAGACCCCCAGATGAAATAAAACGTTCCGGAGGTCTTATGCCCAGAGGGCATAATGAGTACTTCGATAGAGGAACTCAAATGAATATTAATCTTTATGATCACGCGAGAGGAACACAAACCGGCTTTGTCAGATATGATGACGGATATGTTTCCACTTCTCTTAGTTTGAGAAGTGCTCACTTAGCAGGACAGTCTATATTATCAGGATATTCCACTTACTATATATATGTTATAGCGACAGCACCAAATATGTTTAATGTTAATGATGTATTAGGCGTATACAGCCCTCACCCATATGAACAGGAGGTTTCTGCG…
elt14_eltB_EU113253	ATGAATAAAGTAAAATTTTATGTTTTATTTACGGTGTTACTATCCTCTCTATGTGCACACGGAGCTCCCCAGTCTATTACAGAACTATGTTCGGAATATCGCAACACACAAATATATACGATAAATGACAAAATACTATCATATACGGAATCGATGGCAGGCAAAAGAGAAATGGTTATCATTACATTTAAGAGCGGCGCAACATTTCAGGTCGAAGTCCCGGGCAGTCAACATATAGACTCCCAAAAAAAAGCCATTGAAAGGATGAAGGACACATTAAGAATCGCATATCTGACCGAGACCAAAATTGATAAATTATGTGTATGGAATAATAAAACCCCCAATTCAATTGCGGCAATCAGTATGGAAAACTAG
elt15_eltA_EU113254	ATGAAAAATATAACTTTCATTTTTGTTATTTTATTAGCATCGCCATTATATGCAAATGGCGACAAATTATACCGTGCTGACTCTAGACCCCCTGATGAAATAAAACGTTCCGGAGGTCTTATGCCCAGAGGGCATAATGAGTACTTCGATAGAGGAACTCAAATGAATATTAATCTTTATGATCACGCGAGAGGAACACAAACCGGCTTTGTCAGATATGATGACGGATATGTTTCCACTTCTCTTAGTTTGAGAAGTGCTCACTTAGCAGGACAGTCTATATTATCAGGATATTCCACTTACTATATATATGTTATAGCGACAGCACCAAATATGTTTAATGTTAATGATGTATTAGGCGTATACAGCCCTCACCCATATGAACAGGAGGTTTCTGCG…
elt15_eltB_EU113254	ATGAATAAAGTAAAATTTTATGTTTTATTTACGGCGTTACTATCCTCTCTATGTGCACACGGAGCTCCCCAGTCTATTACAGAACTATGTTCGGAATATCGCAACACACAAATATATACGATAAATGACAAAATACTATCATATACGGAATCGATGGCAGGCAAAAGAGAAATGGTTATCATTACATTTAAGAGCGGCGCAACATTTCAGGTCGAAGTCCCGGGCAGTCAACATATAGACTCCCAAAAAAAAGCCATTGAAAGGATGAAGGACACATTAAGAATCGCATATCTGACCGAGACCAAAATTGATAAATTATGTGTATGGAATAATAAAACCCCCAATTCAATTGCGGCAATCAGTATGGAAAACTAG
elt16_eltA_EU113255	ATGAAAAATATAACTTTCATTTTTTTTATTTTATTAGCATCGCCATTATATGCTAATGGCGACAAATTATGCCGTGCTGACTCTAGACCCCCTGATGAAATAAAACGTTCCGGAGGTCTTATGCCCAGAGGGCATAATGAGTACTTCGATAGAGGAACTCAAATGAATATTAATCTTTATGATCACGCGAGAGGAACACAAACCGGCTTTGTCAGATATGATGACGGATATGTTTCCACTTCTCTTAGTTTGAGAAGTGCTCACTTAGCAGGACAGTCTATATTATCAGGATATTCCACTTACTATATATATGTTATAGCGACAGCACCAAATATGTTTAATGTTAATGATGTATTAGGCGTATACAGCCCTCACCCATATGAACAGGAGGTTTCTGCG…
elt16_eltB_EU113255	ATGAATAAAGTAAAATTTTATGTTTTATTTACGGCGTTACTATCCTCTCTATGTGCACACGGAGCTCCCCAGTCTATTACAGAACTATGTTCGGAATATCGCAACACACAAATATATACGATAAATGACAAAATACTATCATATACGGAATCGATGGCAGGCAAAAGAGAAATGGTTATCATTACATTTAAGAGCGGCGCAACATTTCAGGTCGAAGTCCCGGGCAGTCAACATATAGACTCCCAAAAAAAAGCCATTGAAAGGATGAAGGACACATTAAGAATCGCATATCTGACCGAGACCAAAATTGATAAATTATGTGTATGGAATAATAAAACCCCCAATTCAATTGCGGCAATCAGTATGGAAAACTAG
elt2a_eltA_JQ031711	ATGATTAAGCATGTATTGTTGTTTTTTGTTTTTATATCATTTTCTGTTTCAGCAAACGATTTCTTTAGAGCAGACTCCAGAACACCTGATGAAATAAGACGTGCGGGAGGGCTTTTACCAAGAGGGCAGCAGGAAGCTTATGAGCGCGGAACGCCAATTAACATCAATCTGTATGAGCATGCTCGCGGAACAGTAACGGGGAACACCAGATATAATGATGGATATGTATCTACAACTGTAACGTTGAGACAGGCTCATTTAATAGGGCAGAATATACTTGGCAGTTATAATGAATATTACATATATGTAGTCGCACCAGCACCAAATTTATTTGATGTGAATGGAGTGTTAGGACGGTATAGTCCATATCCCAGTGAAAATGAATTTGCTGCATTAGGA…
elt2a_eltA_CP042298	ATGATTAAGCATGTATTGTTGTTTTTTGTTTTTATATCATTTTCTGTTTCAGCAAACGATTTCTTTAGAGCAGACTCCAGAACACCTGATGAAATAAGACGTGCAGGAGGGCTTTTGCCAAGGGGGCAGCAGGAGGCTTATGAGCGCGGAACGCCAATTAACATCAATCTGTATGAGCATGCTCGCGGAACAGTAACGGGGAACACTAGATATAACGATGGGTATGTATCTACAACTACAACTTTGAGACAGGCTCATTTAATCGGGCAGAATATACTTGGCAGTTATAATGAATATTACATATATGTAGTCGCACCAGCACCAAATTTATTTGATGTGAATGGTGTGTTAGGACGGTATAGTCCATATCCCAGTGAAAATGAATTTGCTGCATTAGGA…
elt2a_eltB_JQ031711	ATGAGCTCTAAGAAAATAATTGGTGCTTTTGTTCTGATGACTGGCATTCTGTCTGGTCAGGTATATGCTGGTGTAAGTGAACACTTCAGGAATATTTGTAATCAAACCACTGCAGATATTGTGGCAGGAGTGCAACTGAAGAAATATATTGCTGATGTAAACACAAATACTCGTGGGATCTATGTGGTAAGTAATACTGGAGGTGTTTGGTATATTCCGGGTGGACGGGATTATCCGGATAATTTCTTAAGTGGAGAAATCAGAAAAACTGCAATGGCGGCCATTCTCTCAGATACGAAAGTTAATTTGTGCGCAAAAACATCTTCAAGTCCAAATCACATTTGGGCTATGGAATTAGATAGAGAGTCATGA
elt2b_eltA_JQ031712	ATGGCAAAAGTAATTTCTTTTTTTATTTCTTTATTTCTAATATCCTTTCCTTTATATGCAAATGATTATTTCAGGGCTGATTCGAGAACGCCTGATGAAGTCAGACGCTCAGGGGGGTTGATTCCAAGAGGTCAGGATGAGGCTTATGAACGTGGCACGCCTATAAACATTAACCTATATGACCATGCACGAGGTACTGCAACAGGGAACACTAGATATAATGATGGATATGTATCAACAACAACGACTTTGAGACAGGCTCACTTCTTAGGGCAAAATATGCTTGGTGGGTATAATGAGTACTATATTTATGTTGTTGCTGCAGCACCAAATTTGTTTGATGTAAATGGCGTTTTAGGCAGGTATAGTCCGTATCCAAGTGAAAATGAATATGCTGCA…
elt2b_eltB_JQ031712	ATGAGCTTTAAGAAAATTATCAAGGCATTTGTTATCATGGCTGCTTTGGTATCTGTTCAGGCACATGCAGGTGCCAGTCAGTTTTTTAAAGATAACTGTAACAGAACCACAGCATCTCTTGTGGAAGGTGTTGAGCTAACAAAATACATTTCTGACATTAATAATAACACCGATGGAATGTACGTTGTAAGTTCTACTGGAGGTGTTTGGCGTATTTCTAGGGCTAAAGACTATCCAGACAATGTTATGACTGCTGAAATGAGGAAGATTGCGATGGCGGCTGTGTTGTCTGGTATGAGAGTAAATATGTGTGCCAGCCCAGCTAGCAGTCCCAATGTTATTTGGGCCATCGAGTTAGAGGCAGAATAA
elt2c1_eltA_JQ031705	ATGATTAAGCATGTATTGTTGTTTTTTGTTTTTATATCATTTTCTGTCTCAGCAAACGATTTCTTTAGAGCAGACTCCAGAACACCAGATGAAATAAGACGTGCGGGAGGGCTTTTACCAAGAGGGCAGCAGGAGGCTTATGAGCGCGGAACTCCAATTAACATCAATCTGTATGAGCATGCTCGCGGAACAGTAACGGGGAACACTAGATATAACGATGGGTATGTATCTACAACTACAACTTTGAGACAGGCTCATTTAATCGGGCAGAATATACTTGGCAGTTATAATGAATATTACATATATGTAGTTGCACCAGCACCCAATTTATTTGATGTGAATGGTGTGTTAGGGCGGTATAGTCCATATCCCAGTGAAAATGAATTTGCTGCATTAGGA…
elt2c1_eltB_JQ031705	ATGAACTTTAAAAAGTCAATTGCGTTGTTGTTTATTGCCTTAAATATTGCATCACTACCAACATATGCTGGCGTAAGTAAAACTTTTAAGGATAAATGCGCTTCGACTACGGCCAAGCTTGTACAGAGTGTTCAGTTGGTAAATATCTCATCTGATGTAAATAAGGACAGCAAGGGAATTTATATATCAAGCTCAGCAGGAAAAACATGGTTTATTCCGGGGGGGCAGTATTACCCTGATAACTATCTAAGTAATGAAATGAGAAAAATAGCAATGGCTGCAGTTCTTTCTAACGTAAGGGTAAATCTATGTGCGAGTGAAGCATATACTCCGAATCATGTATGGGCAATTGAATTAGCACCATAA
elt2c2_eltA_JQ031706	ATGATTAAGCATGTATTGTTGTTTTTTGTTTTTATATCATTTTCTGTCTCAGCAAACGATTTCTTTAGAGCAGACTCCAGAACACCAGATGAAATAAGACGTGCGGGAGGGCTTTTACCAAGAGGGCAGCAGGAGGCTTATGAGCGCGGAACACCAATTAACATCAATCTGTATGATCATGCTCGCGGAACTGTAACGGGGAACACCAGATATAATGATGGGTATGTATCTACTACTACTACGCTGAGACAGGCTCATTTAATAGGGCAGAATCTGCTTGGCAGTTATAATGAATATTACATATATGTAGTCGCACCAGCACCAAATTTATTTGATGTGAATGGTGTGTTAGGACGGTATAGTCCATATCCCAGTGAAAACGAATTTGCTGCATTAGGT…
elt2c2_eltB_JQ031706	ATGAACTTTAAAAAGTCAATTGCGTTGTTGTTTATTGCCTTAAATATTGCATCACTACCAACATATGCTGGCGTAAGTAAAACTTTTAAGGATAAATGCGCTTCTACTACGGCCAAACTTGTACAGAGTGTTCAGTTGGTAAAACTAGCATCTGATACCAACAAGGACAGTAAGGGTATTTATATAACCGATTCTACAGGAAAAACCAGATTCATTCCTGGGGGGCAGTACTATCCCGAGAATTATCTGAGCAATGAGATGAGGAAAATAGCAATGGCTGCGGTGCTTTCTAATGTTAGGGTAAATATCTGTGCGAGCGAAGCATATACTCCTAATCACGTATGGGCAATTGAATTAGCAGCGGAATAG
elt2c3_eltA_JQ031707	ATGATTAAACATTTATTGTTGTTTTTTGTTTTTATATCATTTTCTGTCTCAGCAAATGATTTTTTTAGAGCAGACACCAGAACACCTAGTGAAATAAGACAAGCTGGAGGACTTTTGCCTCGAGGTCAGCAAGAGGCTTATGAGCGCGGAACACCAATTAACATCAATCTGTATGATCATGCTCGCGGAACTGTAACGGGGAACACCAGATATAATGATGGGTATGTATCTACTACTACTACGCTGAGACAGGCTCATTTAATAGGGCAGAATCTGCTTGGCAGTTATAATGAATATTACATATATGTAGTCGCACCAGCACCAAATTTATTTGATGTGAATGGTGTGTTAGGACGGTATAGTCCATATCCCAGTGAAAACGAATTTGCTGCATTAGGT…
elt2c3_eltB_JQ031707	ATGAACTTTAAAAAGTCAATTGCATTATTGTTTGTTGTCTTAAATATTACATCTCTACCAACATATGCTGATGTAAGTAAGAATTTTAAGGATAATTGTGGTTCTACTACGGCCAAAATTGTACAAAGTGTTCGGTTGGTAAAACTAGCATCTGATACCAACAAGGACAGCAAAGGTATTTATATAACCGATTCTACAGGAAAAACCAGATTCATTCCTGGGGGGCAGTACTATCCCGAGAATTATCTGAGCAATGAGATGAGGAAAATAGCAATGGCTGCGGTGCTTTCTAATGTTAGGGTAAATATCTGTGCGAGCGAAGCATATACTCCTAATCACGTATGGGCAATTGAATTAGCAGCGGAATAG
elt2c4_eltA_JQ031708	ATGATTAAGCATGTATTGTTGTTTTTTGTTTTTATATCATTTTCTGTCTCAGCAAACGATTTCTTTAGAGCAGACTCCAGAACACCAGATGAAATAAGACGTGCGGGAGGGCTTTTACCAAGAGGGCAGCAGGAGGCTTATGAGCGCGGAACTCCAATTAACATCAATCTGTATGAGCATGCTCGCGGAACAGTAACGGGGAACACTAGATATAACGATGGGTATGTATCTACAACTACAACTTTGAGACAGGCTCATTTAATCGGGCAGAATATACTTGGCAGTTATAATGAATATTACATATATGTAGTTGCACCAGCACCCAATTTATTTGATGTGAATGGTGTGTTAGGGCGGTATAGTCCATATCCCAGTGAAAATGAATTTGCTGCATTAGGA…
elt2c4_eltB_JQ031708	ATGAACTTTAAAAAGTCAATTGCGTTGTTGTTTATTGCCTTAAATATTGCATCACTACCAACATATGCTGGCGTAAGTAAAACTTTTAAGGATAAATGCGCTTCTACTACGGCCAAACTTGTACAGAGTGTTCAGTTGGTAAAACTAGCATCTGATACCAACAAGGACAGTAAGGGTATTTATATAACCGATTCTACAGGAAAAACCAGATTCATTCCTGGGGGGCAGTACTATCCCGAGAATTATCTGAGCAATGAGATGAGGAAAATAGCAATGGCTGCGGTGCTTTCTAATGTTAGGGTAAATATCTGTGCGAGCGAAGCATATACTCCTAATCACGTATGGGCAATTGAATTAGCAGCGGAATAG
elt2c5_eltA_JQ031709	ATGATTAAACATTTATTGTTGTTTTTTGTTTTTATATCATTTTCTGTCTCAGCAAATGATTTTTTTAGAGCAGACACCAGAACACCTAGTGAAATAAGACAAGCTGGAGGACTTTTGCCTCGAGGTCAGCAAGAGGCTTATGAGCGCGGAACACCAATTAACATCAATCTGTATGATCATGCTCGCGGAACTGTAACGGGGAACACCAGATATAATGATGGGTATGTATCTACTACTACTACGCTGAGACAGGCTCATTTAATAGGGCAGAATCTGCTTGGCAGTTATAATGAATATTACATATATGTAGTCGCACCAGCACCAAATTTATTTGATGTGAATGGTGTGTTAGGACGGTATAGTCCATATCCCAGTGAAAACGAATTTGCTGCATTAGGT…
elt2c5_eltB_JQ031709	ATGAACTTTAAAAAGTTAATTGCGTTATTGTTTATTGTCTTAAATATTGCATCACTACCAACATATGCTGGTGTAAGTAAAACTTTTAAGGATAACTGCGCTTCTACTACGGCAAAACTTGTACAGAGTGTTCAGTTGGTAAATATCTCGTCTGATGTAAATAAGGACAGTAAGGGAATTTATATATCAAGCTCAGCAGGAAAAACATGGTTTATTCCGGGGGGGCAGTATTACCCTGATAACTATCTAAGTAATGAAATGAGAAAAATAGCAATGGCTGCAGTTCTTTCTAACGTAAGGGTAAATCTATGTGCGAGTGAAGCATATACTCCGAATCATGTATGGGCAATTGAATTGGCACCATAA
elt2c6_eltA_JQ031710	ATGATTAAGCATGTATTGTTGTTTTTTGTTTTTATATCATTTTCTGTCTCAGCAAACGATTTCTTTAGAGCAGACTCCAGAACACCAGATGAAATAAGACGTGCGGGAGGGCTTTTACCAAGAGGGCAGCAGGAGGCTTATGAGCGCGGAACACCAATTAACATCAATCTGTATGATCATGCTCGCGGAACTGTAACGGGGAACACCAGATATAATGATGGGTATGTATCTACTACTACTACGCTGAGACAGGCTCATTTAATAGGGCAGAATCTGCTTGGCAGTTATAATGAATATTACATATATGTAGTCGCACCAGCACCAAATTTATTTGATGTGAATGGTGTGTTAGGACGGTATAGTCCATATCCCAGTGAAAACGAATTTGCTGCATTAGGT…
elt2c6_eltB_JQ031710	ATGAACTTTAAAAAGTCAATTGCGTTGTTGTTTATTGCCTTAAATATTGCATCACTACCAACATATGCTGGCGTAAGTAAAACTTTTAAGGATAAATGCGCTTCTACTACGGCCAAACTTGTACAGAGTGTTCAGTTGGTAAAACTAGCATCTGATACCAACAAGGACAGTAAGGGTATTTATATAACCGATTCTACAGGAAAAACCAGATTCATTCCTGGGGGGCAGTACTATCCCGAGAATTATCTGAGCAATGAGATGAGGAAAATAGCAATGGCTGCGGTGCTTTCTAATGTTAGGGTAAATATCTGTGCGAGCGAAGCATATACTCCTAATCACGTATGGGCAATTGAATTAGCAGCGGAATAG
elt2d_eltA_AP019856	ATGAAAAAATTAGTGTTGTTATTCTTTTCTATTGCTTTTTTCTCTGTATCTTCCAGTGCAAATGAATTTTACAGAGCGGATGCCAGAAATCCTGAAGAGATTAGGCGGGCAGGAGGGTTATTATCTCGGGGGCAGAATGAAGCATATGACCGTGGAACGCCAGTAAATATAAATTTATATGATCATGCCCGTGGCACTGTAACTGGTAATGCCCGTTACGACGACGGATACGTATCTACTACAACAACACTTAGACAGGCACACTTGATAGGCCAAAATATCCTGAGCGGCTATAGCGAATATTATATATATGTCGTTACTGCCGCTCCAAATATGTTTGATGTAAATGGCGTTTTAGGAAGATACAGTCCGCACCCTAGCGAAAATGAATTCGCAGCA…
elt2d_eltB_AP019856	ATGAACACTAAAAAATTGATCAGCGCTCTTGTTTTGATGACTGGTATTGCATCTGGTCAGGTATATGCAGGTGTTAGTGAACAACTCAGAAATATCTGTAATCAAACCACTGCAAATATTGTAGCAGGGGTGCAACTTAAGAAATATATTTCAGATATAAACACAAATACTGAAGGGGTTTATGTGGTAGCTGATGTTGAACGTGTTTGGTTTATTCCTTCCGCAAAGAATTATCCTGATAGCGTCTTAACTGCCGAACTCAGGAAAACTGCAATGGCAGCCATCCTCTCAGACACGAAAGTAAATTTGTGTACAAAATATTCTTCTGGCCCACATCATATTTGGGCTATGGAATTAGATCGAGAGTCGTGA
elt3_eltA_EU113242	ATGAAAAATATAACTTTCATTTTTTTTATTTTATTAGCATCGCCATTATATGCAAATGGCGACAAATTATACCGTGCTGACTCTAGACCCCCAGATGAAATAAAACGTTCCGGAGGTCTTATGCCCAGAGGGCATAATGAGTACTTCGATAGAGGAACTCAAATGAATATTAATCTTTATGATCACGCGAGAGGAACACAAACCGGCTTTGTCAGATATGATGACGGATATGTTTCCACTTCTCTTAGTTTGAGAAGTGCTCACTTAGCAGGACAGTCTATATTATCAGGATATTCCACTTACTATATATATGTTATAGCGACAGCACCAAATATGTTTAATGTTAATGATGTATTAGGCGTATACAGCCCTCACCCATATGAACAGGAGGTTTCTGCG…
elt3_eltB_EU113242	ATGAATAAAGTAAAATTTTATGTTTTATTTACGGCGTTACTATCCTCTCTATGTGCACACGGAGCTCCCCAGTCTATTACAGAACTATGTTCGGAATATCACAACACACAAATATATACGATAAATGACAAGATACTATCATATACGGAATCGATGGCAGGCAAAAGAGAAATGGTTATCATTACATTTAAGAGCGGCGCAACATTTCAGGTCGAAGTCCCGGGCAGTCAACATATAGACTCCCAAAAAAAAGCCATTGAAAGGATGAAGGACACATTAAGAATCACATATCTGACCGAGACCAAAATTGATAAATTATGTGTATGGAATAATAAAACCCCCAATTCAATTGCGGCAATCAGTATGGAAAACTAG
elt4_eltA_EU113243	ATGAAAAATATAACTTTCATTTTTTTTATTTTATTAGCATCGCCATTATATGCAAATGGCGACAGATTATACCGTGCTGACTCTAGACCCCCAGATGAAATAAAACGTTCCGGAGGTCTTATGCCCAGAGGGCATAATGAGTACTTCGATAGAGGAACTCAAATGAATATTAATCTTTATGATCACGCGAGAGGAACACAAACCGGCTTTGTCAGATATGATGACGGATATGTTTCCACTTCTCTTAGTTTGAGAAGTGCTCACTTAGCAGGACAGTCTATATTATCAGGATATTCCACTTACTATATATATGTTATAGCGACAGCACCAAATATGTTTAATGTTAATGATGTATTAGGCGTATACAGCCCTCACCCATATGAACAGGAGGTTTCTGCG…
elt4_eltB_EU113243	ATGAATAAAGTAAAATGTTATGTTTTATTTACGGCGTTACTATCCTCTCTATATGCACACGGAGCTCCCCAGACTATTACAGAACTATGTTCGGAATATCGCAACACACAAATATATACGATAAATGACAAGATACTATCATATACGGAATCGATGGCAGGCAAAAGAGAAATGGTTATCATTACATTTAAGAGCGGCGAAACATTTCAGGTCGAAGTCCCGGGCAGTCAACATATAGACTCCCAGAAAAAAGCCATTGAAAGGATGAAGGACACATTAAGAATCACATATCTGACCGAGACCAAAATTGATAAATTATGTGTATGGAATAATAAAACCCCCAATTCAATTGCGGCAATCAGTATGAAAAACTAG
elt5_eltA_EU113244	ATGAAAAATATAACTTTCATTTTTTTTATTTTATTAGCATCGCCATTATATGCAAATGGCGACAAATTATACCGTGCTGACTCTAGACCCCCAGATGAAATAAAACGTTCCGGAGGTCTTATGCCCAGAGGGCATAATGAGTACTTCGATAGAGGAACTCAAATGAATATTAATCTTTATGATCACGCGAGAGGAACACAAACCGGCTTTGTCAGATATGATGACGGATATGTTTCCACTTCTCTTAGTTTGAGAAGTGCTCACTTAGCAGGACAGTCTATATTATCAGGATATTCCACTTACTATATATATGTTATAGCGACAGCACCAAATATGTTTAATGTTAATGATGTATTAGGCGTATACAGCCCTCACCCATATGAACAGGAGGTTTCTGCG…
elt5_eltB_EU113244	ATGAATAAAGTAAAATTTTATGTTTTATTTACGGCGTTACTATCCTCTCTATGTGCATACGGAGCTCCCCAGTCTATTACAGAACTATGTTCGGAATATCGCAACACACAAATATATACGATAAATGACAAGATACTATCATATACGGAATCGATGGCAGGCAAAAGAGAAATGGTTATCATTACATTTAAGAGCGGCGCAACATTTCAGGTCGAAGTCCCGGGCAGTCAACATATAGACTCCCAAAAAAAAGCCATTGAAAGGATGAAGGACACATTAAGAATCACATATCTGACCGAGACCAAAATTGATAAATTATGTGTATGGAATAATAAAACCCCCAATTCAATTGCGGCAATCAGTATGGAAAACTAG
elt6_eltA_EU113245	ATGAAAAATATAACTTTCATTTTTTTTATTTTATTAGCATCGCCATTATATGCAAATGGCGACAGATTATACCGTGCTGACTCTAGACCCCCAGATGAAATAAAACGTTCCGGAGGTCTTATGCCCAGAGGGCATAATGAGTACTTCGATAGAGGAACTCAAATGAATATTAATCTTTATGATCACGCGAGAGGAACACAAACCGGCTTTGTCAGATATGATGACGGATATGTTTCCACTTCTCTTAGTTTGAGAAGTGCTCACTTAGCAGGACAGTCTATATTATCAGGATATTCCACTTACTATATATATGTTATAGCGACAGCACCAAATATGTTTAATGTTAATGATGTATTAGGCGTATACAGCCCTCACCCATATGAACAGGAGGTTTCTGCG…
elt6_eltB_EU113245	ATGAATAAAGTAAAATGTTATGTTTTATTTACGGCGTTACTATCCTCTCTATATGCACACGGAGCTCCCCAGACTATTACAGAACTATGTTCGGAATATCGCAACACACAAATATATACGATAAATGACAAGATACTATCATATACGGAATCGATGGCAGGCAAAAGAGAAATGGTTATCATTACATTTAAGAGCGGCGAAACATTTCAGGTCGAAGTCCCGGGCAGTCAACATATAGACTCCCAGAAAAAAGCCATTGAAAGGATGAAGGACACATTAAGAATCACATATCTGACCGAGACCAAAATTGATAAATTATGTGTATGGAATAATAAAACCCCCAATTCAATTGCGGCAATCAGTATGGAAAACTAG
elt7_eltA_EU113246	ATGAAAAATATAACTTTCATTTTTGTTATTTTATTAGCATCGCCATTATATGCAAATGGCGACAAATTATACCGTGCTGACTCTAGATCCCCTGATGAAATAAAACGTTCCGGAGGTCTTATGCCCAGAGGGCATAATGAGTACTTCGATAGAGGAACTCAAATGAATATTAATCTTTATGATCACGCGAGAGGAACACAAACCGGCTTTGTCAGATATGATGACGGATATGTTTCCACTTCTCTTAGTTTGAGAAGTGCTCACTTAGCAGGACAGTCTATATTATCAGGATATTCCACTTACTATATATATGTTATAGCGACAGCACCAAATATGTTTAATGTTAATGATGTATTAGGCGTATACAGCCCTCACCCATATGAACAGGAGGTTTCTGCG…
elt7_eltB_EU113246	ATGAATAAAGTAAAATTTTATGTTTTATTTACGGCGTTACTATCCTCTCTATGTGCACACGGAGCTCCCCAGTCTATTACAGAACTATGTTCGGAATATCGCAACACACAAATATATACGATAAATGACAAAATACTATCATATACGGAATCGATGGCAGGCAAAAGAGAAATGGTTATCATTACATTTAAGAGCGGCGCAACATTTCAGGTCGAAGTCCCGGGCAGTCAACATATAGACTCCCAAAAAAAAGCCATTGAAAGGATGAAGGACACATTAAGAATCGCATATCTGACCGAGACCAAAATTGATAAATTATGTGTATGGAATAATAAAACCCCCAATTCAATTGCGGCAATCAGTATGGAAAACTAG
elt8_eltA_EU113247	ATGAAAAATATAACTTTCATTTTTTTTATTTTATTAGCATCGCCATTATATGCAAATGGCGACAAATTATACCGTGCTGACTCTAGACCCCCAGATGAAATAAAACGTTCCGGAGGTCTTATGCCCAGAGGGCATAATGAGTACTTCGATAGAGGAACTCAAATGAATATTAATCTTTATGATCACGCGAGAGGAACACAAACCGGCTTTGTCAGATATGATGACGGATATGTTTCCACTTCTCTTAGTTTGAGAAGTGCTCACTTAGCAGGACAGTCTATATTATCAGGATATTCCACTTACTATATATATGTTATAGCGACAGCACCAAATATGTTTAATGTTAATGATGTATTAGGCGTATACAGCCCTCACCCATATGAACAGGAGGTTTCTGCG…
elt8_eltB_EU113247	ATGAATAAAGTAAAATTTTATGTTTTATTTACGGCGTTACTATCCTCTCTATGTGCACACGGAGCTCCTCAGTCTATTACAGAACTATGTTCGGAATATCACAACACACAAATATATACGATAAATGACAAGATACTATCATATACGGAATCGATGGCAGGCAAAAGAGAAATGGTTATCATTACATTTAAGAGCGGCGCAACATTTCAGGTCGAAGTCCCGGGCAGTCAACATATAGACTCCCAAAAAAAAGCCATTGAAAGGATGAAGGACACATTAAGAATCACATATCTGACCGAGACCAAAATTGATAAATTATGTGTATGGAATAATAAAACCCCCAATTCAATTGCGGCAATCAGTATGGAAAACTAG
elt9_eltA_EU113248	ATGAAAAATATAACTTTCATTTTTTTTATTTTATTAGCATCGCCATTATATGCAAATGGCGACAAATTATACCGTGCTGACTCTAGACCCCCATATGAAATAAAACGTTCCGGAGGTCTTATGCCCAGAGGGCATAATGAGTACTTCGATAGAGGAACTCAAATGAATATTAATCTTTATGATCACGCGAGAGGAACACAAACCGGCTTTGTCAGATATGATGACGGATATGTTTCCACTTCTCTTAGTTTGAGAAGTGCTCACTTAGCAGGACAGTCTATATTATCAGGATATTCCACTTACTATATATATGTTATAGCGACAGCACCAAATATGTTTAATGTTAATGATGTATTAGGCGTATACAGCCCTCACCCATATGAACAGGAGGTTTCTGCG…
elt9_eltB_EU113248	ATGAATAAAGTAAAATGTTATGTTTTATTTACGGCGTTACTATCCTCTCTATGTGCACACGGAGCTCCCCAGTCTATTACAGAACTATGTTCGGAATATCGCAACACACAAATATATACGATAAATGACAAGATACTATCATATACGGAATCGATGGCAGGCAAAAGAGAAATGGTTATCATTACATTTAAGAGCGGCGCAACATTTCAGGTCGAAGTCCCGGGCAGTCAACATATAGACTCCCAAAAAAAAGCCATTGAAAGGATGAAGGACACATTAAGAATCACATATCTGACCGAGACCAAAATTGATAAATTATGTGTATGGAATAATAAAACCCCCAATTCAATTGCGGCAATCAGTATGGAAAACTAG
H10407_STa2	ttaatagcacccggtacaagcaggattacaacacaattcacagcagtaattgctactattcatgctttcaggactactttcattatttttttttacaatgttacattttttcgattctagtgtaattttttcttttgaagaccctgctggtttagcatcctgagcgaaaggtgaaaaagataatacagaaagaaaaataaataatattgattttttcat
ST1a_BCE008_MS-13	atgaaaaagctaatgttggcaatttttatttctgtattatctttcccctcttttagtcagtcaactgaatcacttgactcttcaaaagagaaaattacattagagactaaaaagtgtgatgttgtaaaaaacaacagtagaaaaaaatcaagaaaatatagaacaacacattttactgctgtgaactctgttgtaatcctgcctgtgctggatgttattaaaaagcatagagggaatctttattttgattccctctatattatatgtattggtgctgagaaaatcataataaaaaacaacgcttttatattatatgtaagtgcctcatctgaaccgtctggtctgtttcctccggctccacaaaaataa
STa1_2.3916	atgttggcaatttttatttctgtattatctttcccctcttttagtcagtcaactgaatcacttgactcttcaaaagagaaaattacattagagactaaaaagtgtgatgttgtaaaaaacaacagtgaaaaaaaatcagaaaatatgaacaacacattttactgctgtgaactttgttgtaatcctgcctgtgctggatgttattaa
STa1_pT5031	atgaaaaagctaatgttggcaatttttatttctgtattatctttcccctcttttagtcagtcaactgaatcacttgactcttcaaaagagaaaattacattagagactaaaaagtgtgatgttgtaaaaaacaacagtgaaaaaaaatcagaaaatatgaacaacacattttactgctgtgaactttgttgtaatcctgcctgtgctccatgttattaa
STa2_TW11681	ATGAAAAAATCAATATTATTTATTTTTCTTTCTGTATTATCTTTTTCACCTTTCGCTCAGGATGCTAAACCAGCAGGGTCTTCAAAAGAAAAAATTACACTAGAATCGAAAAAATGTAACATTGTAAAAAAAAATAATGAAAGTAGTCCTGAAAGCATGAATAGTAGCAATTACTGCTGTGAATTGTGTTGTAATCCTGCTTGTACCGGGTGTTATTAA
STa3_153837-2	atgaagaaatcaatattatttatttttctttctgtattgtctttttcacctttccctcaggatgctaaaccagtagagtcttcaaaagaaaaaatcacactagaatcaaaaaaatgtaacattgcaaaaaaaagtaataaaagtggtcctgaaagcatgaatagtagcaattactgctgtgaattgtgttgtaatcctgcttgtaccgggtgctattaa
STa4_1.2741	atgaaaaagctaatgttggcaatttttatttctgtattatctttcccctcttttagccagaaagctgaatcagttgactcttcaaaagagaaaattacattagacactaaaaagtgtaatgttgtaaaaaacaacagtaaaaaaaaatcagaaaatatgaataacacattttactgctgtgaactttgttgtaatccagcctgtgctggatgttattaa
STa5_1.2741	ATGAAAAAGTTAATACTGGCAATTTTTATTTCTGTATTATCTTTTTCCTCTTTTAGCCAGAAAACTGAATTGGTTGACTCTTCAAAAGAGGAAAGTACATCAGACACTAAAAAGTGTACCGTTGTAAAAAACTATAATAAAAATAAATCAGCAGGCATCAATAACACGTTTTACTGCTGTGAACTTTGTTGTAATCCTGCCTGTGCTGGATGTTATTAA
STa5_FE95160	ATGAAAAAGTTAATACTGGCAATTTTTATTTCTGTATTATCTTTTTCCTCTTTTAGCCAGAAAACTGAATTGGTTGACTCTTCAAAAGAGGAAAATACATCAGACACTAAAAAGTGTACCGTTGTAAAAAACTATAATAAAAATAAATCAGCAGGCATCAATAACACGTTTTACTGCTGTGAACTTTGTTGTAATTCTGCCTGTGCTGGATGTTATTAA
STa6_UMEA_3176-1	atgaaaaaactaatgttggcaatttttatttctgtattatctttctcttcttttagtcagaaaactgaatcagttgactcttcaaaagagaaaataacattagacactaaaaagtgtaatgttgtaaaaggcaacagtgaaaaaaaatcagaaaatatgaacaacacattttactgctgtgaactttgttgtaatcccgcctgtgctggatgttattga
STb1_2.3916	atgaaaaagaatatcgcatttcttcttgcatctatgttcgttttttctattgctacaaatgcctatgcatctacacaatcaaataaaaaagatctgtgtgaaaattatagactaatagccaaggaaagttgtaaaaaaggttttttaggggttagagatggtactgctggagcatgctttggcgcccaaataatggttgcagcaaaaggatgctaa
STb1_EC2173	atgaaaaagaatatcgcatttcttcttgcatctatgttcgttttttctattgctacaaatgcctatgcatctacacaatcaaataaaaaagatctgtgtgaaaattatagacaaatagccaaggaaagttgtaaaataggttttttaggggttagagatggtactgctggagcatgctttggcgcccaaataatggttgcagcaaaaggatgctaa
stx1a_stx1A_O157EDL933	atgaaaataattatttttagagtgctaacttttttctttgttatcttttcagttaatgtggtggcgaaggaatttaccttagacttctcgactgcaaagacgtatgtagattcgctgaatgtcattcgctctgcaataggtactccattacagactatttcatcaggaggtacgtctttactgatgattgatagtggctcaggggataatttgtttgcagttgatgtcagagggatagatccagaggaagggcggtttaataatctacggcttattgttgaacgaaataatttatatgtgacaggatttgttaacaggacaaataatgttttttatcgctttgctgatttttcacatgttacctttccaggtacaacagcggttacattgtctggtgac…
stx1a_stx1B_O157EDL933	atgaaaaaaacattattaatagctgcatcgctttcatttttttcagcaagtgcgctggcgacgcctgattgtgtaactggaaaggtggagtatacaaaatataatgatgacgatacctttacagttaaagtgggtgataaagaattatttaccaacagatggaatcttcagtctcttcttctcagtgcgcaaattacggggatgactgtaaccattaaaactaatgcctgtcataatggagggggattcagcgaagttatttttcgttga
stx1c_stx1A_O174-DG131-3	atgaaaataataatttttagagtgctaacttttttctttgttatcttttctgttaatgtggttgcgaaggaatttaccttagatttctcgacagcaaagacgtatgtagattcgctgaatgtcattcgctctgcaataggtactccattacagactatttcatcaggaggtacgtctttactgatgattgatagtggcacaggggataatttgtttgcagttgatgtcagagggatagatccagaggaagggcggtttaataatctacggcttattgttgaacgaaataatttatatgtgacaggatttgttaacaggacaaataatgttttttatcgctttgctgatttttcacatgttacctttcctggtacaactgcggttacattgtctggtgac…
stx1c_stx1B_O174-DG131-3	atgaaaaaaatattattaatagctgcatcactttcatttttttcagcaagtgtgctggctgcgccagattgtgtaactgggaaggtggagtatacaaaatataatgatgacgatacctttacagttaaagtgggagataaagaattatttactaacagatggaatcttcagtctcttcttctcagtgcacaaattacggggatgacggtaaccattaaaactaatgcctgtcataatggagggggattcagcgaggttattttccgttga
stx1d_stx1A_O8-MHI813	atgaaaataatgatttttagggcgctaacatttttcttcgttatcttttcagttaatgcgattgctaaggagtttaccttagatttctcaacagcaaagaagtatgttgattcgctgaatgtcattcgctctgcaataggtacgccattacagactatttcatcgggaggtacatctttactgatgattgatagtggcacaggcgataatttatttgcagtcgatatcatggggttagaaccagaggaagagcggtttaacaatctacgactgattgttgaacgaaataatttatatgtgacaggatttgttaacaggacaaacaatgttttttatcgctttgctgatttttcacacgttacctttcctggtacaagagcggttacattgtctggtgac…
stx1d_stx1B_O8-MHI813	atgaaaaaagtattattaatagctgtttcactttcatttctttcagcaagtgttctggcagcgccagattgtgtaaccggaaaggtggagtatacaaaatataatgatgacgatacttttacagttaaagtggcagataaagaattatttactaacagatggaatcttcagtctcttcttctaagtgcacaaattacggggatgacggtaactattaagaccactgcttgtcataatggagggggattcagcgaggttatttttcgttga
stx2a_stx2A_O157EDL933	atgaagtgtatattatttaaatgggtactgtgcctgttactgggtttttcttcggtatcctattcccgggagtttacgatagacttttcgacccaacaaagttatgtctcttcgttaaatagtatacggacagagatatcgacccctcttgaacatatatctcaggggaccacatcggtgtctgttattaaccacaccccaccgggcagttattttgctgtggatatacgagggcttgatgtctatcaggcgcgttttgaccatcttcgtctgattattgagcaaaataatttatatgtggccgggttcgttaatacggcaacaaatactttctaccgtttttcagattttacacatatatcagtgcccggtgtgacaacggtttccatgacaacggac…
stx2a_stx2B_O157EDL933	atgaagaagatgtttatggcggttttatttgcattagcttctgttaatgcaatggcggcggattgtgctaaaggtaaaattgagttttccaagtataatgaggatgacacatttacagtgaaggttgacgggaaagaatactggaccagtcgctggaatctgcaaccgttactgcaaagtgctcagttgacaggaatgactgtcacaatcaaatccagtacctgtgaatcaggctccggatttgctgaagtgcagtttaataatgactga
stx2b_stx2A_O118-EH250	atgaagtgtatattgttaaaatgggtactgtgcctgttactgggcttttcttcggtatcctattcccgggaatttacgatagacttttcgactcaacaaagttatgtctcttcgttaaattgtatacggacagaaatatcgaccccacttgaacatatatctcaggggaccacatcggtatctgttattaaccacaccccaccgggcagttattttgctgtggatatacgagggcttgatgtctatcaggcgcgttttgaccatcttcgtctgattattgagcaaaataatttatatgtggccggattcgttaatacggcaacaaatactttctacagattttcagattttgcacatatatcagtgcccggtgtgacaactgtttccatgacaacggac…
stx2b_stx2A_O174-031	atgaagtgtatattatttaaatgggtactgtgcctgttactgggtttttcttcggtatcctattcccgggagtttatgatagacttttcgacccaacaaagttatgtctcttcgttaaatagtatacggacagagatatcgacccctcttgaacatatatctcaggggaccacatcggtgtctgttattaaccacaccccaccgggcagttattttgctgtggatatacgagggcttgatgtctatcaggcgcgttttgaccatcttcgtctgattattgagcaaaataatttatatgtggctgggttcgttaatacggcaacaaatactttctaccgtttttcagattttacacatatatcagtgcccggtgtgacaacggtttccatgacaacggac…
stx2b_stx2B_O118-EH250	atgaagaagatatttgtagcggctttatttgcttttgtttctgttaatgcaatggcagctgattgtgcaaaaggtaaaattgagttctctaagtataatgagaatgatacattcacagtaaaagtggccgggaaagagtactggactaaccgctggaatctgcaaccgctactgcaaagcgcacagttaacaggaatgacggtaacaatcaaatcaaatacctgtgcgtcaggttcaggatttgctgaagtgcagtttaattaa
stx2b_stx2B_O174-031	atgaagaagatatttgtagcggctttatttgcttttgtttctgttaatgcaatggcagctgattgtccaaaaggtaaaattgagttctctaagtataatgagaatgatacattcacagtaaaagtggccgggaaagagtactggactaaccgctggaatctgcaaccgctactgcaaagcgcacagttaacaggaatgacggtaacaatcaaatcaaatacctgtgcgtcaggttcaggatttgctgaagtgcagtttaattaa
stx2c_stx2A_O174-031	atgaagtgtatattatttaaatgggtactgtgcctgttactgggttttccttcggtatcctattcccgggagtttatgatagacttttcgacccaacaaagttatgtctcttcgttaaatagtatacggacagagatatcgacccctcttgaacatatatctcaggggaccacatcggtgtctgttattaaccacaccccaccgggcagttattttgctgtggatatacgagggcttgatgtctatcaggcgcgttttgaccatcttcgtctgattattgagcaaaataatttatatgtggctgggttcgttaatacggcaacaaatactttctaccgtttttcagattttacacatatatcagtgcccggtgtgacaacggtttccatgacaacggac…
stx2c-stx2B_O174-031	atgaagaagatgtttatggcggttttatttgcattagtttctgttaatgcaatggcggcggattgcgctaaaggtaaaattgagttttccaagtataatgagaatgatacattcacagtaaaagtggccggaaaagagtactggaccagtcgctggaatctgcaaccgttactgcaaagtgctcagttgacaggaatgactgtcacaattaaatccagtacctgtgaatcaggctccggatttgctgaagtgcagtttaataatgactga
stx2d_stx2A_O73-C165-02	atgaagtgtatattgtttaaatgggtactgtgcctgttactgggcttttcttcggtatcctattcccgggaatttacgatagacttttcgactcaacaaagttatgtatcttcgttaaatagtatacggacagagatatcgacccctcttgaacacatatctcaggggaccacatcggtgtctgttattaaccacaccccaccgggaagttatttttctgtggatatacgagggcttgatgtctatcaggcgcgttttgaccatcttcgtctgattattgagcaaaataatttatatgtggccgggttcgttaatacggcaacaaatactttctacagattttcagattttacacatatatcagtgcccggtgtgacaacggtttccatgacaacggac…
stx2d_stx2B_O73-C165-02	atgaagaagatgtttatggcggttttatttgcattagtttctgttaatgcaatggcggcggattgtgctaaaggtaaaattgagttttccaagtataatgagaacgatacattcacagtaaaagtggccgggaaagagtactggactaaccgctggaatctgcaaccgctactgcaaagtgcacagttaacaggaatgacagtcacaatcaagtccagtacctgtgcatcaggctccggatttgctgaagtgcagtttaataatgactga
stx2e_stx2A_O139-S1191	atgaagtgtatattgttaaagtggatactgtgtctgttactgggtttttcttcggtatcctattcccaggagtttacgatagacttttcgactcaacaaagttatgtatcttcgttaaatagtatacggacagcgatatcgacccctcttgaacatatatctcagggagctacatcggtatccgttattaatcatacaccaccaggaagttatatttccgtaggtatacgagggcttgatgtttatcaggagcgttttgaccatcttcgtctgattattgaacgaaataatttatatgtggctggatttgttaatacgacaacaaatactttctacagattttcagattttgcacatatatcattgcccggtgtgacaactatttccatgacaacggac…
stx2e_stx2B_O139-S1191	atgaagaagatgtttatagcggttttatttgcattggtttctgttaatgcaatggcggcggattgtgctaaaggtaaaattgagttttccaagtataatgaggataatacctttactgtgaaggtgtcaggaagagaatactggacgaacagatggaatttgcagccattgttacaaagtgctcagctgacagggatgactgtaacaatcatatctaatacctgcagttcaggctcaggctttgcccaggtgaagtttaactga
stx2f_stx2A_O128-T4-97	atgcgacatatattattaaagctggtgttgtttttttgtgtttgcttgtcttcagcatcttatgcagatgagtttactgtggatttctcttcgcaaaagagctatgttgattcattgaatagtataaggtcggcaatatccactccacttggaaatatatctcagggtggtgtttctgtttcagtaattaatcatgttccaggcggaaactatatatcattgaatgttagaggccttgatccatatagcgagagatttaaccacctccgtttaataatggaacggaataacttatatgttgcaggctttattaatactgaaacgaataccttttacagattctccgatttctcacatatttcagtgcctgatgtgataactgtttccatgacgacggac…
stx2f_stx2B_O128-T4-97	atgaagaagatgattattgcagttttattcggtctcttttctgctaattccatggcggcggattgtgctgtaggaaaaattgagttttccaagtataatgaggatgatacctttactgtgaaggtgtcaggaagagaatactggacgaacagatggaatttgcagccattgttacaaagtgctcagctgacagggatgactgtaacaatcatatctaatacctgcagttcaggctcaggctttgcccaggtgaagtttaactga
stx2g_stx2A_AJ966783	ATGAAGTGTATATTATTTAAATGGGTACTGTGCCTGTTACTGGGCTTTTCTTCGGTATCCTATTCCCGGGAATTTACGATAGACTTTTCGACTCAACAAAGTTATGTATCTTCGTTAAATAGTATACGGACAGAAATATCGACCCCTCTTGAGCATATATCTCAGGGGGCTACATCGGTATCTGTTATTAATCATACTCCACCGGGTAGTTATATTTCTGTGGATATCCGAGGGCTTGATATCTATGAGGCGCGTTTTGACCATCTTCGTCTGATTATTGAGCAAAATAATTTATATGTGGCCGGGTTCGTTAATACGGCCACAAATACTTTCTACCGTTTTTCAGATTTTACACATATATCAGTGCCCGGTGTGACAACTGTTTCCATGACAACGGAC…
stx2g_stx2B_AJ966783	ATGAAGAAGATGTTTATGGCGGTTTTATTTGCATTGGTTTCTGTTAATGCAATGGCGGCGGATTGTGCTAAAGGTAAAATTGAGTTTTCCAAATATAATGGGGATAACACATTTACTGTAAAGGTTGACGGGAAAGAATACTGGACTAACCGGTGGAATTTGCAGCCGTTGTTACAAAGTGCACAGTTAACAGGAATGACCGTAACAATCAAATCCAATACCTGTGAATCAGGCTCTGGATTTGCTGAAGTGCAGTTTAATAATGACTGA
stx2h_stx2A_NZ_CP076706	ATGAAGTGTATATTGTTAAAATGGATGCTGTGCCTGTTACTGGGCTTTTCTTCGGTATCCTATTCCCGGGAGTTTACGATAGACTTTTCGACTCAACAAAGTTATGTCTCTTCGTTAAATAGTATACGGACAGCGATATCGACCCCTCTTGAACATATATCTCAGGGAACCACATCGGTATCTGTTATTAATCATACGTCACCAGGAAGTTATATTACTGTCGATATACGAGGGCTTGATGTCTATCAGGCGCGCTTTGACCATCTTCGCCTGATTGTTGAGCAAAATAATTTATATGTGGCAGGGTTCGTTAATACGGCAACAAATACTTTCTACAGATTTTCAGATTTTGCACATATATCAGTGCCCGGTGTGACAACTGTTTCCATGACAACGGAC…
stx2h_stx2B_NZ_CP076706	ATGAAGAAGATGTTTATGGTGGCTTTATTTGCGTTAGTTTCTGTTAATGCAATGGCAGCGGAATGCGCTAAAGGTAAAATTGAGTTCTCTAAATATAATGGGGATAATACATTCACAGTAAAAGTGGCCGGGAAAGAATACTGGACTAACCGCTGGAATCTGCAACCGTTACTGCAAAGTGCACAGTTGACAGGAATGACTGTAACAATCAAATCCATTACCTGTGATTCAGGCTCCGGATTTGCTGAAGTGCAGTTTAATTAG

## Sheet: TableS5
Table S5. List of the nucleotide sequences of E. coli virulence genes used in this study.
gene	pathotype	product	strain_name	sequence
aafA	EAEC	aggregative adherence fimbriae AAFs	O44:H18 042	ATGAAAAAAATCAGAATGTTTGCGATTGCTACTTTATTATCAAGTGGAGCCGCTATTAATGCAACTGCGGTAGCAAAAACTGCGACCAGTACTATCACTGTAGTGAATTTTTGTGATATAACGATAACACCGGCTACAAATCGTGATGTCAACGTTGACAGGAGCGCAAATATCGACCTGAGTTTTACTATTAGACAACCGCAACGCTGCGCTGATGCTGGTATGCGAATAAAAGCTTGGGGGGAAGCCAATCACGGTCAATTACTGATAAAACCTCAAGGAGGAAATAAATCAGCAGGATTCACTCTGGCCTCTCCTAGGTTTTCTTACATTCCGAATAATCCAGCAAACATTATGAATGGATTTGTTCTTACGAATCCTGGTGTTTATCAATTAGGA…
aap	EAEC	dispersin	O44:H18 042	ATGAAAAAAATTAAGTTTGTTATCTTTTCTGGCATCTTGGGTATCAGCCTGAATGCTTTT GCGGGTGGTAGCGGTTGGAACGCAGATAATGTGGACCCGTCCCAATGTATAAAACAGTCT GGAGTACAGTATACTTATAACAGCGGTGTCTCAGTATGTATGCAAGGCCTTAATGAAGGG AAAGTAAGGGGGGTGTCTGTCTCTGGGGTATTTTATTATAATGATGGCACAACAAGCAAC TTCAAAGGGGTTGTTACCCCCTCCACACCTGTAAATACGAACCAAGACATTAACAAGACA AATAAGGTTGGAGTCCAAAAATATCGTGCTCTAACCGAATGGGTTAAATAA
aatA	EAEC	dspersin	O44:H18 042	GTGAGACACATATTATACTCATTTCTTGCAATAAATGCTTATCTGTTTTCGACACAGACTCTGGCAAAAGACTGTATCATTGATAATTTCTTTCAGAAAAGCATCCAGTTTAATTCTTATTCTCTTGATATCGAAGAGTTGGATATTAATAAACATAACAATATAAAAACGATGTTACCAGATATAAATATAGGGTTAGGGCAGTATATAAACAACAATCAGTGGTTCTCATCTATTACAGACAGCAATTTTTATTTATCATTATCCTATAATCTTCTATCGGCTTATGAAGCAAAAATGCAGAATGATAAATTGGATATTGCTAATTATTTAAAATATATTGAAATGCTTAGTGAGAGAAACAACTATATAATTAATTTGTTCTCGGAAATCATTAAC…
aggR	EAEC	regulation	55989	TCATTGGCTTTTAAAATAAGTCAAGAATTGTTTTGGTGTTATGCCAAAATGTTTTACAAAAAGCCTAATGAAATATGATGTACTGGAAAATCCTATCATATTAGATATCTGTGATATCTGATATGAGTTATCAAGCAACAGCAATGCTGCTTTGCTCATTCTTGATTGCATAAGGATCTGGTTAAAAGTAATATACTCTGACTCAAGCCTTTTCCTTATTGTTATCTCTGATACATTAAATTCATCTGCAATAATAGCTAGAGTCCATCTCTTTGATAAGTCCTTCTCGATTGTGTTTCTGACCTTATCGGAAAAGAAGCTTACAGCCGATATATAAATTGACTCTATAATTTTCCTGTTGTTTTCGATCTTTGATATAAGATATATCAAATCTGAAGT…
bfpA	STEC	bundle forming pilus	E2348	ATGGTTTCTAAAATCATGAATAAGAAATACGAAAAAGGTCTGTCTTTGATTGAATCTGCAATGGTGCTTGCGCTTGCTGCCACCGTTACCGCAGGTGTGATGTTTTACTACCAGTCTGCGTCTGATTCCAATAAGTCGCAGAATGCTATTTCAGAAGTAATGAGCGCAACGTCTGCAATTAATGGTCTGTATATTGGGCAGACCAGTTATAGTGGATTGGACTCAACGATTTTACTTAACACATCTGCAATTCCGGATAATTACAAAGATACAACAAACAAAAAAATAACCAACCCATTTGGGGGGGAATTAAATGTAGGTCCAGCAAACAATAACACCGCATTTGGTTACTATCTGACGCTTACCAGGTTGGATAAAGCGGCATGTGTTAGTCTTGCA…
cdt-IA	not specified	cytolethal distending toxin type I subunit A	E6468/62	GTGGATAAAAAACTAATTGCATTTTTGTGCACACTTATAATTACTGGTTGCTCGAATGGGATCGGTGATTCACCTTCACCTCCGGGAAAAAATGTAGAATTGGTTGGAATCCCTGGACAAGGTATTGCAGTGACTTCAAACGGTGCAACTCCAACACTTGGAGCCAACAACACTGAGTTTCCTGAAGTTTCAATAATGAGCACTGGTGGGGCGCTGCTTACTATTTGGGCCAGACCTGTTCGTAACTGGCTTTGGGGGTATACTCCTTTTGATTCAGTAAATTTTGGTGAGAATCGGAACTGGAAGGTTGTGGATGGGAAAGATGCCGGCACAGTGAAATTTGTTAATGTTGCCCAGGGGACTTGCATGGAGGCCTTTAAAAACGGGGTGATACATAAT…
cdt-IIA	not specified	cytolethal distending toxin type II subunit A	9142-88	ATGGCTAACAAACGTACACCTATTTTTATAGCTGGAATCTTGATCCCCATTTTATTAAATGGTTGCTCATCAGGAAAAAATAAAGCTTATCTTGACCCCAAAGTTTTCCCTCCTCAAGTGGAAGGAGGACCAACCGTTCCTTCCCCCGATGAGCCCGGACTTCCATTGCCCGGGCCAGGACCGGCGCTGCCCACAAATGGCGCAATCCCTATCCCTGAACCAGGTACCGCACCCGCAGTATCTTTAATGAATATGGATGGCTCAGTTCTAACAATGTGGAGCCGCGGAGCTGGTTCATCGTTATGGGCGTATTATATCGGCGACTCCAATTCATTTGGGGAACTACGTAATTGGCAGATTATGCCCGGAACCAGGCCAAATACGATACAGTTTCGCAAT…
cdt-IIIA	not specified	cytolethal distending toxin type III subunit A	S5	ATGACTAATAAATGCACATCTATTTTGATAGTAGGCATTCTTATTCCAATTCTATTAAATGGTTGTTCGTCAAGAAAAAATAGAGCTCATCTTGACCCCAAAGTTTTCCCTCCTCAAGTAGAGGGAGGACCAACAATTCCTTCTCCAGATGAGCCTGGACTTCCATTACCCGGGGCTGGACCAGCACTTCCCACAAATGCACCAATCCCTATCCCGGTACCAGGTACAGCACCCGCAGTATCTTTGATGAACATGGATGGCTCAGTTCTAACAATGTGGAGCCGCGGAGCTGGTTCATCATTATGGGCTTATTATATCAGCGACTCCAATTCATTTGGAGAACTACGCAATTGGCAGATTATGCCCGGAACCAGACCAAATACGATACAGTTCCGCAAT…
cdt-IVA	not specified	cytolethal distending toxin type IV subunit A	APEC O1	GTGGATAAAAAACTAATTGCATTTTTGTGCACACTTATAATTACTGGTTGCTCGGATGGGATCGGTGATTCACCTTCGCCACCGGGAAAGAATGTAGAATTAGTCGGAATTCCAGGGCAAGGTGTCGCTGTTGCTTCAAATGGCACATCTCCAACATTTGGGAGCAACAGTACTGACTTTCCTGATGTTTCAATAATGAGCACAGGGGGAGCGATGCTTACTGTTTGGGCCAGACCTGTCCGTAACTGGCTTTGGGGATATACTCCGTTTGATTCAGTAAGTTTTGGAGAGAATCGGAACTGGAAGGTTGTGGATGGTAAAGATGCCGGTACAGTGAAATTTGTTAATGTTGCCCAGGGGACTTGCATGGAGGCCTTTAAAAACGGGGTGATACATAAT…
cdt-ⅤA	not specified	cytolethal distending toxin type Ⅴ subunit A	B1	ATGGCTAATAAATACACACCTATTTTTATAGCTGGTATCCTGCTCCCCATTTTATTAAATGGCTGCTCATCAGGAAAGAACAAAGCTCATCTTGACCCCAAAGTTTTCCCTCCTCAAGTAGAGGGAGGACCAACAATTCCTTCTCCAGATGAGCCTGGACTTCCATTACCCGGGGCTGGACCTGCACTTCCCACAAATGCACCAATCCCTATCCCGGTACCAGGTACAGCACCCGCAGTATCTTTGATGAACATGGATGGCTCAGTTCTAACAATGTGGAGCCGCGGAGCTGGTTCATCATTATGGGCTTATTATATCAGCGACTCCAATTCATTTGGAGAACTACGCAATTGGCAGATTATGCCCGGAACCAGACCAAATACGATACAGTTCCGCAAT…
cnf1	not specified	toxin	UTI89	TCAAAATTTTTTTGAAAATACCTTCAATACCGATATTTCGGAGGCATCTGCATTCAGAGAATAACTCTCAGACAGAGACCTTACGACAACATTGCCGTCCACTCTCACCAGTACAGTCGCCGATGTACCAAAGCCATGTTCAGGTATATTATCAAGGAAGTAAGGGAAAACAGAAACATTATCACGAATAATAGTGATTTGACTATCTGGTTTTTTTTCAGATGATGAGTAAGTTATTAATGAATCTTCAAAATTTTCCGACAGATAATCGACTAAGAAATCATTGCTCATTATTCCCTCCACGCGAGGTATTGGTTCTTTTGTAAGTAGCTCAAGTACTTCAACTGCTTTTTTCACCCCGGTAGTACTGGTAAATCCAGCCAAAGATTTTGTTGTACC…
cnf2	not specified	toxin	S5	ATGAACGTTCAATGGCAACAAAAATATCTTCTTGAGTACAATGAGTTGGTATCAAATTTCCCTTCGCCAGAAAGAGTAGTTAGCGATTACATTAGGCGTTGTTTCAAAACAGACTTACCTTGGTTTAGTCAAGTGGATCCTGATAACACTTATTTTATACGATTTTCTCAAAGTCGGAGTAATAGTAGATCTTACACCGGATGGGATCATCTTGGAAAATATAAAACAGGAGTACTGACACTCACTCAAGCCGCACTTATTAATATTGGCTATCATTTTGATGTTTTTGATGATGCAAATGCAAGTGCGGGAATCTATAAAACAAGCAGTGCAGATATGTTTAACGAAAAAAATGAAGAGAAAATGCTTCCTTCAGAATACCTTTATTTTTTGAAAGGG…
ealA	clade1	pertussis-like toxin catalytic A subunit	10290	GTGGATTCTCGCCCGCCAGAGGAAATATTTCGTGATGGGTTTAGATCCCATGGTTTTAACAGAAACTTACAGCAACATTTAAGAGGGGACTCATGTGCGGCAGGGAGTAGGGATAGTGCATTTATTGCTACCACAACCAGTTTAATTGAAACATATAACATAGCCAGACAATATTATTCAAGTTCTGGATTTCACGGTAGGTTATATCGTTACCGTATCAGAGCAAATAATATTTTTTATCCTATTCAACCGTCAGTCAATTATCTAACCCAGCGCGGTATAACCTTCTCTGGATTTGAGCGGATAATGATGAGGGAGCAGAACGAGATTGTCGCGGTGGAACATATACCTGGTGAGAATATTGTTGAGGCTGTGGAGTTGACTTATGACAGATTCAAC…
eatA	clade1	serine protease	10290	TTGCTGACGTCCGTACTTTTCTCTGCAGGAGGCTTTGCGGGAACAGTTAATAATGAACTTGGCTATCAGTTATTTCGTGATTTTGCTGAGAATAAAGGTATGTTCCGCCCGGGGGCAACGAATATCGCCATTTATAATAAGCAGGGAGAGCTTGTAGGTACGCTGGATAAAGCGGCTATGCCGGATTTAAGTTCCGTGAATTCAGGAAGCGGTGTGGCGACACTAATTAACCCGCAGTATATCGCCAGTGTGAAACATAACGGGGGATATACAAACGTCAGCTTTGGTGATAGTGAAAACCGTTACAATATAGTAGACCGGAATAATGCGACTTCACTGGATTTCCATGCTCCCAGACTGGATAAACTGGTGACAGAGGTTGCCCCGACTGCGGTGACG…
ecf1	STEC	EHEC factor for adherene	O157 Sakai	ATGTTGAATGCAAGGCATCTTCCCGTACTGATGTATCATCATGTCAGTCGTTGTCCGGGGCTTGTGACACTCTCACCTGAAACATTTTGTGAACAGATGAAGTGGCTCGCAGATAATAACTGGCGGACGGTAACATCTGCTGAGCTTGAATATTTTTATCAGGGGGGAACGCTTCCACGAAAGAGTGTCATGCTCACATTCGATGATGGTTATCTTGATAACTGGCTCAGAGCATGGCCGGTCCTGAAGGAATATAACCTTCATGCACATATTTTTCTCATTACGGGGCTGATTGGTAAGGGAAACGTACGTAGCAGGCAGGAGCAGGAATATTCTCACCGCGACTGTGAACGGTTGATTGCCGATAACCGTTCAGATGAGGTCATGCTTCGCTGGTCT…
ecf1	STEC	EHEC factor for adherene	O26 11368	ATGTATCATCATGTCAGTCGTTGTCCGGGGCTTGTGACACTCTCACCTGAAACATTTTGTGAACAGATGAAGTGGCTCGCAGATAATAACTGGCGGACGGTAACATCTGCTGAGCTTGAATATTTTTATCAGGGGGGAACGCTTCCACGAAAGAGTGTCATGCTCACATTCGATGATGGTTATCTTGATAACTGGCTCAGAGCATGGCCGGTCCTGAAGGAATATAACCTTCATGCACATATTTTTCTCATTACGGGGCTGATTGGTAAGGGAAACGTACGTAGCAGGCAGGAGCAGGAATATTCTCACCGCGACTGTGAACGGTTGATTGCCGATAACCGTTCAGATGAGGTCATGCTTCGCTGGTCTGAAGTCCGGGAAATGCGTGATTCCGGACTG…
ecf1	STEC	EHEC factor for adherene	O103 12009	ATGTTGAATGCAAGGCATCTTCCCGTACTGATGTATCATCATGTCAGTCGTTGTCCGGGGCTTGTGACACTCTCACCTGAAACATTTTGTGAACAGATGAAGTGGCTCGCAGATAATAACTGGCGGACGGTAACATCTGCTGAGCTTGAATATTTTTATCAGGGGGGAACGCTTCCACGAAAGAGTGTCATGCTCACATTCGATGATGGTTATCTTGATAACTGGCTCAGAGCATGGCCGGTCCTGAAGGAATATAACCTTCATGCACATATTTTTCTCATTACGGGGCTGATTGGTAAGGGAAACGTACGTAGCAGGCAGGAGCAGGAATATTCTCACCGCGACTGTGAACGGTTGATTGCCGATAACCGTTCAGATGAGGTCATGCTTCGCTGGTCT…
ecf1	STEC	EHEC factor for adherene	O111 11128	ATGTTGAATGCAAGGCATCTTCCCGTACTGATGTATCATCATGTCAGTCGTTGTCCGGGGCTTGTGACACTCTCACCTGAAACATTTTGTGAACAGATGAAGTGGCTCGCAGATAATAACTGGCGGACGGTAACATCTGCTGAGCTTGAATATTTTTATCAGGGGGGAACGCTTCCACGAAAGAGTGTCATGCTCACATTCGATGATGGTTATCTTGATAACTGGCTCAGAGCATGGCCGGTCCTGAAGGAATATAACCTTCATGCACATATTTTTCTCATTACGGGGCTGATTGGTAAGGGAAACGTACGTAGCAGGCAGGAGCAGGAATATTCTCACCGCGACTGTGAACGGTTGATTGCCGATAACCGTTCAGATGAGGTCATGCTTCGCTGGTCT…
efa1	STEC	adhesin	O157 Sakai	ATGATTCATCCTGGCTCTTCTTTAGATAAAGCAATTAACAATACAAGAGTTAAAAATGTTAGTACTGATGTTAAACATGGCCAAATTCAAGAGAGAAAAAGGAACTTTATCTATAAAAAAAATGATGATATCTCATCCAGATTTAAACTTTACAGTTCGCTCGTAAAGCAGAAAAATGCGACAGAAGATGTTGTTTTAATAGGCAAAATGATTTTAGATGAAGTTAGAAGTTACAGAACTATACATAATGATCGAAATATCGTAAGTAACTCAGGAAACTGGAAAACATCTTTTTTATGTAATCTTGCTAGACTACTATATAGCATATTTAATGGTAGTAACTATTTTTGTTCCCGAGAGGGTGAAAATAATTCATCCCCCAGTTCTACTCTACTTACT…
efa1	STEC	adhesin	O26 11368	ATGATTCATCCAGGTTCTTTTTTAGATAAGACAATTAACAATACAAGAGGTAAAAATGTTAATGCTAATATCAAACATAGTCAAATTCAAGAGATAAAAAGGAATTTCACCTATAAAAAAAATGATGACATCTCATCCAGATTTAAATTTTACAGCTCGCTAGTAAAGCAGAAAAACTCAACAGAAGATGTTGTTTTGATAGGAAAAATGATTTCAGATGAAGTTAGAAATTACAGCACCATACATAATGATAGAAATATCATAATTAACTCTGGAAATTGGAAAACATCTTTTTTATGTAATCTTGCCAGACTACTATATAGCATGTTTAATGGTAGCGTCTATTTTCCTTCCCGTGATGATGAAAATAGCTCATCCCCCAGCCCAACTCTACCTACT…
ehxA	STEC	enterohemolysin	O157 Sakai	ATGACAGTAAATAAAATAAAGAACATTTTCAATAATGCGACATTGACTACAAAATCAGCATTTAATACAGCATCATCAAGCGTACGTTCCGCTGGAAAAAAACTCATATTATTAATACCTGATAATTATGAAGCTCAGGGCGTGGGTATTAATGAGTTGGTCAAAGCTGCTGATGAGCTTGGAATAGAAATACACCGTACTGAACGAGATGATACAGCGATTGCAAACCAGTTTTTTGGTGCAGCAGAAAAAGTTGTAGGATTAACTGAACGTGGTGTTGCAATATTCGCACCACAACTTGACAAACTTCTGCAGAAGTATCAGAAAGTTGGGAGTAAAATAGGAGGAACCGCTGAAAATGTAGGTAATAATCTGGGAAAAGCCGGAACAGTTCTCTCA…
ehxA	STEC	enterohemolysin	O26 11368	ATGACAGTAAATAAAATAAAGAACATTTTCAATAATGCGACATTGACTACAAAATCAGCATTTAATACAGCATCATCAAGCGTACGTTCCGCTGGAAAAAAACTCATATTATTAATACCTGATAATTATGAAGCTCAGGGCGTGGGTATTAATGAGTTGGTCAAAGCTGCTGATGAGCTTGGAATAGAAATACACCGTACTGAACGAGATGATACAGCGATTGCAAACCAGTTTTTTGGTGCAGCAGAAAAAGTTGTAGGATTAACTGAACGTGGTGTTGCAATATTCGCACCACAACTTGACAAACTTCTGCAGAAGTATCAGAAAGTTGGGAGTAAAATAGGAGGAACCGCTGAAAATGTAGGTAATAATCTGGGAAAAGCCGGAACAGTTCTCTCA…
ehxA	STEC	enterohemolysin	O103 12009	ATGACAGTAAATAAAATAAAGAACATTTTCAATAATGCGACATTGACTACAAAATCAGCATTTAATACAGCATCATCAAGCGTACGTTCCGCTGGCAAAAAACTCATATTATTAATACCTGATAATTATGAAGCTCAGGGCGTGGGTATTAATGAGTTGGTCAAAGCTGCTGATGAGCTTGGAATAGAAATACACCGTACTGAACGAGATGATACAGCGATTGCAAACCAGTTTTTTGGTGCAGCAGAAAAAGTTGTAGGATTAACTGAACGTGGTGTTGCAATATTCGCACCACAACTTGACAAACTTCTGCAGAAGTATCAGAAAGTTGGGAGTAAAATAGGAGGAACCGCTGAAAATGTAGGTAATAATCTGGGAAAAGCCGGAACAGTTCTCTCA…
ehxA	STEC	enterohemolysin	O111 11128	ATGACAGTAAATAAAATAAAGAACATTTTCAATAATGCGACATTGACTACAAAATCAGCATTTAATACAGCATCATCAAGCGTACGTTCCGCTGGCAAAAAACTCATATTATTAATACCTGATAATTATGAAGCTCAGGGCGTGGGTATTAATGAGTTGGTCAAAGCTGCTGATGAGCTTGGAATAGAAATACACCGTACTGAACGAGATGATACAGCGATTGCAAACCAGTTTTTTGGTGCAGCAGAAAAAGTTGTAGGATTAACTGAACGTGGTGTTGCAATATTCGCACCACAACTTGACAAACTTCTGCAGAAGTATCAGAAAGTTGGGAGTAAAATAGGAAGAACCGCTGAAAATGTAGGTAATAATCTGGGAAAAGCCGGAACAGTTCTCTCA…
eibG	STEC	adhesin	393/98	ATGAGTAAAAAGTTTACAATGACACTTCTGTCATCTTCTCTGGGTGGGCTTCTGCTTGGGATCAGCTCAGGTGTTTTAGCTCAGGAGTTACCTCCTATCAAAGATTCTGGTTTGCCTTTTTATTCAGTGCTGAAAGAGGCAGATGCTTCGCATGTTACATACGGTAGTACTTATCGTATTTACTATAACAAATCCTCTGGTTGGGGAACAATGCGATATGTTCTGAACGGAAAAGATGAGACCCTTTTTAATTTCGATCAGGAGGGTAATATTATAGTATTGAGTAAAGATAACTCAATTGCATATACCGTTCATGAGCCTGTGCTAAAAGACTTTGCCCGTATGGCAGCAGGCCTCAGAACGTCTGACAAAGAAAACGGTAAGCATCAGGTTGATGAG…
espC	STEC	entero toxin	E2348	ATGAATAAAATATACGCATTAAAATATTGTCACGCGACAGGGGGGCTGATTGCTGTATCCGAACTGGCCTCCAGAGTTATGAAGAAAGCCGCTCGCGGCAGCCTTTTAGCATTATTTAATCTATCATTGTATGGTGCTTTTTTAAGCGCATCTCAGGCTGCTCAACTAAATATTGATAATGTATGGGCTAGAGATTATTTAGACCTCGCACAAAATAAGGGGGTGTTTAAAGCTGGTGCGACCAATGTTTCAATTCAACTCAAGAATGGCCAGACGTTTAATTTTCCAAATGTTCCAATTCCTGATTTCTCGCCGGCCTCAAATAAAGGCGCTACTACATCTATAGGTGGAGCTTATAGTGTCACAGCAACCCATAACGGAACAACTCATCATGCAATA…
espP	STEC	serine protease	O157 Sakai	ATGAATAAAATATACTCTCTTAAATACAGCCATATTACAGGAGGGTTAATCGCTGTTTCTGAATTATCCGGCAGAGTATCATCAAGAGCAACTGGTAAGAAAAAACACAAACGCATACTTGCATTATGTTTTTTAGGCTTATTACAATCCTCATATTCTTTTGCGTCACAGATGGATATTTCAAATTTCTACATCCGTGACTATATGGATTTTGCACAGAACAAGGGCATATTTCAGGCTGGCGCAACAAATATTGAAATAGTGAAGAAAGATGGCTCCACCCTGAAACTACCGGAAGTACCATTTCCTGACTTCTCACCGGTTGCAAACAAAGGGTCAACCACATCTATTGGTGGTGCATACAGTATCACAGCCACACACAATACGAAAAACCACCAC…
espP	clade1	serine protease	10290	ATGAATAAAATATATTCTCTTAAATACAGCCATATTACAGGAGGGCTAATCGCTGTTTCTGAATTATCCGGCAGAGTATCATCCAGAGCATCGGGTAAGAAAAACAAGAAAAAAATTATACTTCCATTATGTTTTTTAGGTTTATTATCTCCCTCATATTCTTTTGCGTCACAGATGGATATTTCAAATTTTTACATCCGTGATTATATGGACTTTGCGCAGAACAAGGGGATATTTCAGGCCGGCGCTACAAATATAGAAATAGAGAAGAAAGATGGCAGCAGCCTTAAACTACCTGAAGTCCCGTTCCCTGACTTTTCACCTGTTGCAAACAAAGGTTCAACAACATCTATAGGTGGGGCATACAGTATTACAGCAACACATAACACCAAAACCCAC…
etpA	ETEC	Two-partner secreted adhesi	O78:H11:K80 str. H10407	ATGAACCGTATATATAAACTGAAGTTTGACAAACGCCGCAACGAACTGGTGGTGGTGAGT GAAATCACCACCGGCGTGGGTAATGCAAAAGCCACGGGCAGCGTGGAGGGCGAAAAGTCC CCCCGTCGTGGCGTGCGCGCCATGGCGCTGAGCCTGCTGTCGGGTATGATGATAATGGCC CATCCGGCGATGTCAGCAAACCTGCCGACCGGTGGCCAGATTGTGGCAGGTTCAGGCAGT ATCCAGACGCCTTCCGGCAACCAGATGAATATTCATCAGAACAGCCAGAACATGGTGGCC AACTGGAACAGCTTTGACATTGGTAAAGGAAATACGGTGCAGTTTGACCAGCCCAGCAGC AGTGCGGTGGCGCTGAACCGTGTTGTGGGTGGC…
etpD	STEC	type-II effector	O157 Sakai	TTGTTCAGGAAATGGTTGAATGGGCGTTTGCCGGTACTTGTGTTCACTACAGTAATTTTGGGGGCCATTCCAGGGTGGGGGGCTGAATTTTCGGCCAACTTTAAAGATACGGATATTCAGGAGTTCATAAATACTGTCAGTAAAAATTTACACAAAACGGTAATAATTAATCCTGACGTGCAGGGAACCATCACTGTACGCAGCTACGATATGCTGAACGAGGAACAATATTATCAGTTCTTTCTCAGTGTGCTGGACGTTTATGGTTTTGCTGTGGTCGATATGCACAACGGTATACTGAAAGTAGTGCGCTCAAAAGATGCCAAAACGTCGGCGGTGCCGGTAGCTAGTGATGTCAGTCCCGGGACTGGTGATGAGGTTGTTACCCGGGTGGTCCCC…
etpD	STEC	type-II effector	O103 12009	TTGTTCAGGAAATGGTTGAACGGGCGCTTGTCGATATTTGTATTCACGACAGTATTTCTGAGTGCCATTCCGGGATGGGGGGCTGAATTTTCGGCCAGCTTTAAAGATACGGATATTCAGGAGTTCATTAATACTGTCAGCAAAAATCTGCACAAAACGGTAATAATTAATCCTGATGTGCAGGGGACCATCACTGTACGCAGCTACGATATGCTGAACGAGGAACAATATTATCAGTTCTTTCTCAGCGTGCTGGATGTTTATGGTTTTGCCGTGGTCGATATGCACAACGGTATACTGAAAGTGGTGCGTTCAAAAGATGCTAAAACGTCGGCGGTGCCGGTAGCTAGTGATGCCAGCCCTGGGACTGGTGATGAGGTTGTTACCCGGGTGGTCCCC…
fimB	ExPEC	T1 fimbriae	CFT073	ATGAAGAATAAGGCTGATAACAAAAAAAGGAACTTCCTGACCCATAGTGAAATCGAATCA CTCCTTAAAGCTGCAAATACCGGGCCTCATGCTGCACGTAATTATTGTCTGACATTACTT TGTTTTATTCATGGTTTCCGGGCGAGTGAAATTTGCCGATTGAGGATTTCGGATATTGAT CTTAAGGCAAAGTGTATATATATCCATCGATTAAAAAAAGGCTTTTCAACAACGCACCCG CTATTGAACAAAGAAATTCAGGCTTTAAAAAACTGGTTGAGTATCCGTACTTCTTATCCG CATGCTGAGAGCGAGTGGGTATTTTTATCACGTAAGGGGAATCCACTTTCTCGGCAACAG TTTTACCATATTATCTCGACTTCCGGTGGTAAT…
hes	STEC	Hemagglutinin from Shiga toxin-producing E. coli	RM10042	ATGAAAAAGGTTATTGTGGTTTCAGTATTTGCAATGGCGGGTATGTTTTCAGCCCAGGCCTTGGCTGATGAGAGCAAAACAGGTTTTTATATGACCGGTAAGGCGGGGACTTCCGTTTTATCTCTTTCCAACCAGCGTCTTATCGATGGTGAAGGAGAGTGGGCGGACAAATATAAAGGTGGTGATGACCATGATACGGTATTCAGTGGCGGTATCGCGGCTGGTTATGATTTTTATCCGCAGTTCAGTATTCCGGTTCGTACGGAACTGGAGTTTTACGCTCGTGGAAAAGCTGATTCGAAGTATAACGTAGATAAAGACAGTTGGTCAGGTGGTTACTGGCGTGATGACCTGAAGAATGAAGTGTCAGTCAACACACTGATGCTGAATACGTACTAT…
hlyA	ExPEC	haemolysin A	UTI89	ATGCCAACAATAACCACTGCACAAATTAAAAGCACACTACAGTCTGCAAAGCAATCCGCTGCAAATAAATTGCACTCAGCAGGACAAAGCACGAAAGATGCATTAAAAAAAGCAGCAGAGCAAACCCGCAATGCGGGAAACAGACTCATTTTACTTATCCCTAAAGATTATAAAGGACAGGGTTCAAGCCTTAATGACCTTGTCAGGACGGCAGATGAACTGGGAATTGAAGTCCAGTATGATGAAAAGAATGGCACGGCGATTACTAAACAGGTATTCGGCACAGCAGAGAAACTCATTGGCCTCACCGAACGGGGAGTGACTATCTTTGCACCACAATTAGACAAATTACTGCAAAAGTATCAAAAAGCGGGTAATAAATTAGGCGGCAGTGCTGAA…
hlyA	ExPEC	hemolysin	CFT073	ATGCCAACAATAACCACTGCACAAATTAAAAGCACACTACAGTCTGCAAAGCAATCCTCT GCAAATAAATTGCACTCAGCAGGACAAAGCACGAAAGATGCATTAAAAAAAGCAGCAGAG CAAACCCGCAATGCGGGAAACAGACTCATTTTACTTATCCCTAAAGATTATAAAGGACAG GGTTCAAGCCTTAATGACCTTGTCAGGACGGCAGATGAACTGGGAATTGAAGTCCAGTAT GATGAAAAGAATGGCACGGCGATTACTAAACAGGTATTCGGCACAGCAGAGAAACTCATT GGCCTCACCGAACGGGGAGTGACTATCTTTGCACCACAATTAGACAAATTACTGCAAAAG TATCAAAAAGCGGGTAATAAATTAGGCGGCAGT…
ihaA	STEC	Iron regulated adhesin	O157 Sakai	TCAGAACTGATAGTTCAGCGACATCCAGTAATTTCGCTCAGGTATCACATATCCTGTTGTTGATGATCCCGTCTGGAAGTAATCACCGGCATACAGCGTACTCTTACCGGCACTGTACAGGCTCACGTCACTGTAATCCTTGTTGAGCAGGTTATTCACCGCAGCATTCAGCGTCAGGGCATCCGTCATCTTCCACGACAGACCTGCATCCACCACCGTCCAGGCTTTCAGGTATTCTCCTTTCTCATCATACACTTTCTTCTGTACAGCGCTCAGTGACGAATAATTCTGGGTGAAACGTGGTGTTTTCCCGCGATAACGGGCACCCAGCCATGATGCCACCTCTTCGGTGATCTGCCAGTTCAGTTTCGCATTCACCATGTGTTCAGGGGTATAACT…
ihaA	STEC	Iron regulated adhesin	O26 11368	ATGCGAATAACCACTCTGGCTTCCGTAGTCATTCCCTGTCTCGGATTTTCAGCCAGCAGCATAGCTGCTGCAGAGGATGTGATGATTGTCTCGGCATCCGGCTATGAGAAAAAGCTGACTAACGCAGCCGCCAGTGTTTCTGTGATTAGCCAGGAGGAATTGCAGTCCAGCCAGTACCACGATCTGGCGGAGGCTCTGAGATCAGTAGAGGGTGTGGATGTTGAAAGTGGTACGGGTAAAACCGGAGGGCTGGAAATCAGCATCCGAGGAATGCCAGCCAGTTACACGCTGATACTGATTGATGGTGTTCGTCAGGGCGGAAGCAGTGACGTGACTCCCAACGGTTTTTCTGCCATGAATACCGGGTTCATGCCCCCTCTGGCCGCCATTGAGCGTATT…
ihaA	STEC	Iron regulated adhesin	O111 11128	ATGCGAATAACCACTCTGGCTTCCGTAGTCATTCCCTGTCTCGGATTTTCAGCCAGCAGCATAGCTGCTGCAGAGGATGTGATGATTGTCTCGGCATCCGGCTATGAGAAAAAGCTGACTAACGCAGCCGCCAGTGTTTCTGTGATTAGCCAGGAGGAATTGCAGTCCAGCCAGTACCACGATCTGGCGGAGGCTCTGAGATCAGTAGAGGGTGTGGATGTTGAAAGTGGTACGGGTAAAACCGGAGGGCTGGAAATCAGCATCCGAGGAATGCCAGCCAGTTACACGCTGATACTGATTGATGGTGTTCGTCAGGGCGGAAGCAGTGACGTGACTCCCAACGGTTTTTCTGCCATGAATACCGGGTTCATGCCCCCTCTGGCCGCCATTGAGCGTATT…
invE	EIEC	regulator	Shigella flexneri 5a str. M90T	TTATGAAGACGATAGATGGCGAGAAATTATATCCCGAATAGCTTCATCTATTTCTCTCTGAACTGTTTTGTTTATTTTAGATAATGTAAATATTAGAGTTCTGTTTGTTTTATTCTCTTTTCTTTTTATGTAAGTCCGTTTGTCTTTAGAAATAAATAACGAGTCAACTTTTAGCGAAGGGTTTTGCTTTCTGTTTTTGCTTTTCTTTATGATGTTTAAAATTTCTTTTTTATATATGTCCGGGGGCAGATTTGTATCAAGGTCTTTTATTTCTTCCTTTAATATTGGTAGTGTAGAACTAAGAGATTCATTAGCCTTTTCAAGTCCTTTATAATAATTGAATAATATCTTGTAGTCATTAAAGTTAAGTTCTGACGCGATTGGAAATAGAGATATTAT…
ipaH	EIEC	incasive plasmid antigen	FORC_011	CATGGCTGGAAAAACTCAGTGCCTCTGCGGAGCTTCGACAGCAGTCTTTCGCTGTTGCTGCTGATGCCACTGAGAGCTGTGAGGACCGTGTCGCGCTCACATGGAACAATCTCCGGAAAACCCTCCTGGTCCATCAGGCATCAGAAGGCCTTTTCGATAATGATACCGGCGCTCTGCTCTCCCTGGGCAGGGAAATGTTCCGCCTCGAAATTCTGGAGGACATTGCCCGGGATAAAGTCAGAACTCTCCATTTTGTGGATGAGATAGAAGTCTACCTGGCCTTCCAGACCATGCTCGCAGAGAAACTTCAGCTCTCCACTGCCGTGAAGGAAATGCGTTTCTATGGCGTGTCGGGAGTGACAGCAAATGACCTCCGCACTGCCGAAGCCATGGTCAGAA…
katP	STEC	katalase peroxidase	O157 Sakai	ATGATAAAAAAAACTCTTCCTGTTCTGATTCTTCTGGCGCTATCGGGGAGCTTTTCTACCGCTGTAGCCGCTGATAAAAAAGAGACTCAAAATTTCTACTATCCAGAAACACTGGATTTAACTCCTCTGAGATTACACAGCCCTGAATCAAATCCCTGGGGGGCTGATTTTGATTATGCCACCAGATTTCAACAGCTGGATATGGAGGCTCTGAAAAAAGATATCAAAGATTTGCTGACAACTTCCCAGGATTGGTGGCCTGCGGATTATGGTCATTATGGTCCTTTCTTTATTCGTATGGCTTGGCACGGTGCCGGAACATACAGGACATATGATGGCCGGGGAGGCGCCAGTGGTGGTCAGCAACGTTTTGAACCGCTGAACAGCTGGCCGGATAAC…
katP	STEC	katalase peroxidase	O26 11368	ATGATAAAAAAAACTCTTCCTGTTCTGATTCTTCTGGCGCTATCGGGGAGCTTTTCTACCGCTGTAGCCGCTGATAAAAAAGAGACTCAAAATTTCTACTATCCAGAAACACTGGATTTAACTCCTCTGAGATTACACAGCCCTGAATCAAATCCCTGGGGGGCTGATTTTGATTATGCCACCAGATTTCAACAGCTGGATATGGAGGCTCTGAAAAAAGATATCAAAGATTTGCTGACAACTTCCCAGGATTGGTGGCCTGCGGATTATGGTCATTATGGTCCTTTCTTTATTCGTATGGCTTGGCACGGTGCCGGAACATACAGGACATATGATGGCCGGGGAGGCGCCAGTGGTGGTCAGCAACGTTTTGAACCGCTGAACAGCTGGCCGGATAAC…
katP	clade1	katalase peroxidase	10290	ATGATAAAAAAAACTCTTCCTGTTCTGATTCTTCTGGCGCTATCGGGGAGTTTTTCTACCGCTGTAGCCGCTGATAAAAAAGAGACTCAAAATTTCTACTATCCAGAAACACTGGATTTAACTCCTCTGAGATTACACAGCCCTGAATCAAATCCCTGGGGGGCTGATTTTGATTATGCCACCAGATTTCAACAGCTGGATATGGAGGCTCTGAAAAAAGATATCAAAGATTTGCTGACAACTTCCCAGGATTGGTGGCCTGCGGATTATGGTCATTATGGTCCTTTCTTTATTCGTATGGCTTGGCACGGTGCCGGAACATACAGGACATATGATGGCCGGGGAGGCGCCAGTGGTGGTCAGCAACGTTTTGAACCGCTGAACAGCTGGCCGGATAAC…
lpxR	STEC	lipid A 3'-O-deacylase	O157 Sakai	ATGAAAAAAAGTGTCATCGCTGGCGTCTTTATTGCTCTGTCATTTACCACGTGTTCAGCTATCGCGAACAGCCTTGCATTATCATTAGCAAATGATGATGCAGGGAAGTTTCAACCAATACTTAATGATATTTATGGCAATAAACATGAAAACAGAGATGATTACTCACAAGGCTTATTTCTGGGATATAGCCACGATATCTCAGACTCGAGCCAATTATCTCTCCATATTGCGCAAGATATTTACTCTCCATCAGGCAGTAATAAAAGACACAACACAGCTGTAACTGGAGACAGAGCTTTTAGTGCATACACTCACACTGGTATTGAATGGAACTCCCTTGCGAATGACTGGATTCGCTATCGATTAGGTACTGACATAGGTGTTGTTGGCCCCGAC…
paa	STEC	adhesin	O157 Sakai	ATGAGGAACATAATGGCAGGTTTTTTAATATTCCTGTCTTCTGCTGCTTATGCTGATATCAATCTGTATGGTCCTGGTGGCCCGCATACAGCCTTGCTTGATGCAGCCAAACTTTATGCCGAAAAAACAGGTATTATAGTGAACGTTCATTACGGCCCACAGAACAAATGGAATGAAGATGCCAAAAAAAATGCAGATATCTTGTTTGGCGCATCAGAACAATCTGCTCTGGCTATCATTCGGGACCATAAAGACAGCTTCAGTGAAAAAGATATTCAGCCTCTTTATCTGCGAAAAAGTATTTTACTGGTAAAGAAAGGTAATCCTAAAAATATCCGGAGTATTGACGACCTGACCAGACCTGGGATTGGCGTAATTGTTAATGATGGTGGTGGTACC…
paa	STEC	adhesin	O26 11368	ATGGCAGGTTTTTTAATATTCCTGTCTTCTGCTGCTTATGCTGATATCAATCTGTATGGTCCTGGTGGCCCGCATACAGCCTTGCTTGATGCAGCCAAACTTTATGCCGAAAAAACAGGTATTATAGTGAACGTTCATTACGGCCCACAGAACAAATGGAATGAAGATGCCAAAAAAAATGCAGATATCTTGTTTGGCGCATCAGAACAATCTGCTCTGGCTATCATTCGGGACCATAAAGACAGCTTCAGTGAAAAAGATATTCAGCCTCTTTATCTGCGAAAAAGTATTTTACTGGTAAAGAAAGGTAATCCTAAAAATATCCGGAGTATTGACGACCTGACCAGACCTGGGATTGGCGTAATTGTTAATGATGGTGGTGGTACCAGTAATACATCA…
paa	STEC	adhesin	O103 12009	ATGGCAGGTTTTTTAATATTCCTGTCTTCTGCTGCTTATGCTGATATCAATCTGTATGGTCCTGGTGGCCCGCATACAGCCTTGCTTGATGCAGCCAAACTTTATGCCGAAAAAACAGGTATTATAGTGAACGTTCATTACGGCCCACAGAACAAATGGAATGAAGATGCCAAAAAAAATGCAGATATCTTGTTTGGCGCATCAGAACAATCTGCTCTGGCTATCATTCGGGACCATAAAGACAGCTTCAGTGAAAAAGATATTCAGCCTCTTTATCTGCGAAAAAGTATTTTACTGGTAAAGAAAGGTAATCCTAAAAATATCCGGAGTATTGACGACCTGACCAGACCCGGGATTGGCGTAATTGTTAATGATGGTGGTGGTACCAGTAATACATCA…
paa	STEC	adhesin	O111 11128	ATGGCAGGTTTTTTAATATTCCTGTCTTCTGCTGCTTATGCTGATATCAATCTGTATGGTCCTGGTGGCCCGCATACAGCCTTGCTTGATGCAGCCAAACTTTATGCCGAAAAAACAGGTATTATAGTGAACGTTCATTACGGCCCACAGAACAAATGGAATGAAGATGCCAAAAAAAATGCAGATATCTTGTTTGGCGCATCAGAACAATCTGCTCTGGCTATCATTCGGGACCATAAAGACAGCTTCAGTGAAAAAGATATTCAGCCTCTTTATCTGCGAAAAAGTATTTTACTGGTAAAGAAAGGTAATCCTAAAAATATCCGGAGTATTGACGACCTGACCAGACCTGGGATTGGCGTAATTGTTAATGATGGTGGTGGTACCAGTAATACATCA…
paa	clade1	adhesin	10290	ATGAGGAACATAATGGCAGGTTTTTTAATATTCCTGTCTTCTGCTGCTTATGCTGATATCAATCTGTATGGTCCTGGTGGCCCGCATACAGCCTTGCTTGATGCAGCCAAACTTTATGCCGAAAAAACAGGTATTATAGTGAACGTTCATTACGGCCCACAGAACAAATGGAATGAAGATGCCAAAAAAAATGCAGATATCTTGTTTGGCGCATCAGAACAATCTGCTCTGGCTATCATTCGGGACCATAAAGACAGCTTCAGTGAAAAAGATATTCAGCCTCTTTATCTGCGAAAAAGTATTTTATTGGTAAAGAAAGGTAATCCTAAAAATATCCGGAGTATTGACGACCTGACCAGACCCGGGATTGGCGTAATTGTTAATGATGGTGGTGGTACC…
papA	ExPEC	P fimbriae	CFT073	TTACTGATAAGTCAGGTTGAAATTCGCAACTGCTGAGAAAGCACCTTCTGTTACAGGGTTGCCACTACCATCTTTTCTGACGGCAGCAGTAAAATGAATTGTGTTATCACCATCAACTAAATAGGAAACACCTGTTGCTGTCGCACCATCAAATTTTACGCGTTTTCCATGTGGATCGGTGACAACAATAGCTGTATTTGTTGCACCGACGGTCTGTAACATGTCACTCTGCGGACCACTTGGGACACCCGAAAAAGTCAGAGATACTGTGCCAGTCTTCGCCCCACCACCGCCAGCAGCTTTTTTAAAGTTTGTAATATCACAATTTATAAGTTTAATATCAAAAGATTTGGGTTGACTTTCCCCATCATTCTCCAGAAATAATTTTGATACTTGTCC…
papA	ExPEC	P fimbriae	CFT073	ATGATTAAGTCGGTTATTGCCGGTGCGGTAGCTATGGCAGTGGTGTCTTTTGGTGCATAT GCTGCTCCAACTATTCCTCAGGGGCAGGGTAAAGTAACTTTTAACGGAACTGTAGTAGAT GCACCATGTGGTATTGATGCTCAGTCTGCTGATCAATCTATTGATTTTGGACAAGTATCA AAATTATTTCTGGAGAATGATGGGGAAAGTCAACCCAAATCTTTTGATATTAAACTTATA AATTGTGATATTACAAACTTTAAAAAAGCTGCTGGCGGTGGTGGGGCGAAGACTGGCACA GTATCTCTGACTTTTTCGGGTGTCCCAAGTGGTCCGCAGAGTGACATGTTACAGACCGTC GGTGCAACAAATACAGCTATTGTTGTCACCGAT…
pchA	STEC	regulater	O157 O157 Sakai	ATGCTACATGATCACGTGGCAGAATGTCTGGAGAAAAAAGGACTGTACCGGAGAGCAGCTGAACGATGGGCAAAAGTGATGGTACAGCTAAGTGATGACCAGAAAAGAAAAGTGGCGGCACAGAAACGAGCAGAGTGTTTGCGTAAGGCGCGCCGGACTCCGGTTTCACCGGTGAACCTGACCGAAATAAAACAAGCGGTCAACAGACTACATTCTGAGTTGGGAATGGGATTTGAAGAGCGGCGGGTATTCCGACGATATAAAGGGACAGGAGAACAGAATACGTCCGGAAACGCGCGGTCAAAAAAATGCTAA
pchA	STEC	regulater	O26 11368	ATGCTACATGATCACGTGGCAGAATGTCTGGAGAAAAAAGGACTGTACCGGAGAGCAGCTGAACGATGGGCAAAAGTGATGGTACAGCTAAGTGATGACCAGAAAAGAAAAGTGGCGGCACAGAAACGAGCAGAGTGTTTGCGTAAGGCGCGCCGGACTCCGGTTTCACCGGTGAACCTGACCGAAATAAAACAAGCGGTCAACAGACTACATTCTGAGTTGGGAATGGGATTTGAAGAGCGGCGGGTATTCCGACGATATAAAGGGACAGGAGAACAGAATACGTCCGGAAACGCGCGGTCAAAAAAATGCTAA
pchA	STEC	regulater	O103 12009	ATGCTACATGATCACGTGGCAGAATGTCTGGAGAAAAAAGGACTGTACCGGAGAGCAGCTGAACGATGGGCAAAAGTGATGGTACAGCTAAGTGATGACCAGAAAAGAAAAGTGGCGGCACAGAAACGAGCAGAGTGTTTGCGTAAGGCGCGCCGGACTCCGGTTTCACCGGTGAACCTGACCGAAATAAAACAAGCGGTCAACAGACTACATTCTGAGTTGGGAATGGGATTTGAAGAGCGGCGGGTATTCCGACGATATAAAGGGACAGGAGAACAGAATACGTCCGGAAACGCGCGGTCAAAAAAATGCTAA
pchA	STEC	regulater	O111 11128	ATGCTACATGATCACGTGGCAGAATGTCTGGAGAAAAAAGGACTGTACCGGAGAGCAGCTGAACGATGGGCAAAAGTGATGGTACAGCTAAGTGATGACCAGAAAAGAAAAGTGGCGGCACAGAAACGAGCAGAGTGTTTGCGTAAGGCGCGCCGGACTCCGGTTTCACCGGTGAACCTGACCGAAATAAAACAAGCGGTCAACAGACTACATTCTGAGTTGGGAATGGGATTTGAAGAGCGGCGGGTATTCCGACGATATAAAGGGACAGGAGAACAGAATACGTCCGGAAACGCGCGGTCAAAAAAATGCTAA
pet	EAEC	serine protease	O44:H18 042	ATGAATAAAATATACTCCATTAAATATAGTGCTGCCACTGGCGGACTCATTGCTGTTTCT GAATTAGCGAAAAAAGTCATATGTAAAACAAACCGAAAAATTTCTGCTGCATTATTATCT CTGGCAGTTATTAGTTATACTAATATAATATATGCCGCCAATATGGATATATCTAAAGCA TGGGCCCGGGATTATCTCGATCTGGCACAGAATAAAGGGGTGTTTCAACCAGGTTCAACA CATGTAAAAATAAAACTGAAAGACGGGACTGATTTTTCATTTCCAGCACTTCCTGTTCCT GACTTTTCATCTGCAACCGCAAATGGAGCTGCAACAAGTATTGGTGGTGCCTATGCCGTA ACCGTTGCACACAATGCAAAAAATAAGTCATCA…
pic	EAEC	serine protease	O44:H18 042	GTGAATAAAGTTTATTCTCTTAAATATTGCCCCGTCACCGGGGGGCTTATTGCTGTCTCTGAACTTGCCCGCAGGGTAATAAAAAAGACATGCCGAAGATTAACGCATATTCTTCTGGCTGGCATTCCAGCAATCTGTCTGTGTTACTCTCAGATATCCCAGGCGGGTATTGTCCGTTCCGATATTGCCTATCAGATTTATCGTGATTTCGCCGAAAACAAAGGGCTTTTTGTACCTGGTGCCAATGATATTCCGGTATATGATAAGGACGGAAAACTTGTGGGAAGACTGGGTAAAGCCCCAATGGCCGATTTCAGCAGTGTGAGCTCAAATGGCGTTGCTACGCTTGTATCACCTCAGTATATCGTCAGCGTAAAGCATAACGGAGGATATCGGAGT…
saa	STEC	adhesin	98NK2	ATGCTCAAAAGAAATTGTGTGCATTCGATATTAGCTCTTACCTTCATGGCAACGAGTACTCATGCAGCCCCCCATAATGGAGTGACTTATGAAAGCCTTGAAAAAGGGAAGTTTAGTGATTTAAGTAGTTTTTTGAAAACGATCAATCTTTATGATAAAGATAATAATTTAATTGATAATGGGAAGCAACTTGACATAAGTAAAGCTGAAAACAAATATCTTTTTTACACATTAAAGACAAACAAACAAGCAGGTCTCTCTCCTGAAGGTTTTGGCACGACATTGAGTTCAATCGCAACTTATTATGATTATGCAAAAGAACAAGCTTACTTTGTAGATAAAGAGTCTAAAAAAATCCTATTATCATCCGATGGTTTAGGGAATGTAATGGTCATTGGA…
sab	STEC	STEC autotransporter mediating biofilm formation	EH41	TTACCACTGCCAGCCCACACCGGCACCGACGGAGAAATTACCCCGGGTGTTCTGACCTGCATTCAGTTTCATTATCACCTTACCGTTATCGGAGATACGGGACACACCTATTGCAATGGCGCTTTCACCACCATATCCACCGACACCCAGCCCCATCAGACTTTTACCCGGCAGATAGGCCTGAGGTATCCCACTCATGGCCGCAGCCGATGCACCAACACCACGGATATCCCGGTTAAGCTCTTCCACCCGGTAGCTCAGCTGGCTGAATTTATTCCCGAGAGTGTTTATCGCCTGTGTATTTCCGGCAACCTGACGGTTAGTTGCATGCAACTGACTGCCATTGACGGCATCCGTTGAGTTCGCAGACAACACACCTGGTGCCACTGACTGCAGTTG…
sat	ExPEC	autotransporter toxin	CFT073	ATGAATAAAATATACTCCCTTAAATATAGTGCTGCCACTGGCGGACTCATTGCTGTTTCT GAATTAGCGAAAAGAGTTTCTGGTAAAACAAACCGAAAACTTGTAGCAACAATGTTGTCT CTGGCTGTTGCCGGTACAGTAAATGCAGCAAATATTGATATATCAAATGTATGGGCGAGA GACTATCTTGATCTTGCACAAAATAAAGGTATTTTCCAGCCCGGAGCAACAGACGTAACA ATCACTTTAAAAAACGGAGATAAATTCTCTTTCCATAATCTCTCAATTCCGGATTTTTCT GGTGCAGCAGCGAGTGGCGCAGCTACCGCAATAGGAGGTTCTTATAGTGTTACTGTTGCA CATAACAAAAAGAACCCTCAGGCCGCAGAAACC…
sepA	clade1	serine protease	10290	ATGTATCACATCACTCATAAAGTGGATATTATCACGAAACTATCTATTAAACAGCAGATTAGCAGATACAACATGAATAAAATTTACTCACTAAAATATAGTAGCCTTACTGGTGGGCTTATAGCTGTATCAGAGTTAAGTAAAAAAGTTAAAGGAAAAACAGGCAGAAAATTAATGACTGCTTCCGTTGCTTTATCTGTGAGTCTTTCAGCCTTACCCGCAGAGGCATCAACGGTCAGCGCTGAAATACCATATCAGACTTTCCGTGATTTTGCTGAAAATAAAGGCGTATTTACACCTGGTGCAACCGGAATTGAAATAAAAGACAAAAATGGAAATGCAGTTGGTACGCTTGATGTGCCAATGATTGACTTCAGCAGCGTGTCTCGGCGGGGCTCA…
set1A	EAEC	serine protease	O44:H18 042	ATGGAAGTCAGCGTCTTTCAGCGACAGTGTTTTCATTGTAAACTGACGGTTTTCCCAGTC TTTCTGGTTCAGGCTGACCGGTGCACTGCCACTGATGGAGGCATGGATAACCGGATGTCC CTGGAATATCAGGGTGCCACTGTCCTGACTCAGGGTACCTTCCGGCAGGTTCACGCTACC ATCAAAGATGACCTTTCTTCCCCCCGGCACCTGTGGAATGGCGACATCCATATTCCCGGT CAGCTGACCATGAAAGATAACGGGTTGTTTTGCCCGCCCGGCCAGGATCCTATCTTTTAC TGTCTGAACTGCTTTGTTTTTGTCCATGCCAACAAACTCCCACTGAGCCGGATCATTCAG GCTGTTCCCCCACAGAGTGTTACCATAGCTGGC…
set1A	shigella	exotoxin	Shigella flexneri 2a str. 301	ATGGAAGTCAGCGTCTTTCAGCGACAGTGTTTTCATTGTAAACTGACGGTTTTCCCAGTC TTTCTGGTTCAGGCTGACCGGTGCACTGCCACTGATGGAGGCATGGATAACCGGATGTCC CTGGAATATCAGGGTGCCACTGTCCTGACTCAGGGTACCTTCCGGCAGGTTCACGCTACC ATCAAAGATTACCTTTCTTCCCCCCGGCACCTGTGGAATGGCGACATCCATATTCCCGGT CAGCTGACCATGAAAGATAACGGGTTGTTTTGCCCGCCCGGCCAGGATCCTATCTTTTAC TGTCTGAACTGCTTTGTTTTTGTTCATGCCAACAAACTCCCACTGAGCCGGATCATTCAG GCTGTTCCCCCACAGAGTGTTACCATAGCTGGC…
sfaA	ExPEC	S fimbriae	UTI89	ATGAAGTTAAAATTCATCTCCATGGCTGTATTTTCAGCCCTGACCCTGGGTGTTGCGACAAGTGCGTCTGCCGCACCTGCTACTGTCAATGGTGGCACTGTTCATTTTAAGGGGGAAGTGGTTAATGCTGCATGTGCTGTAAATATGAACTCAGTAGATCAGACAGTTTTGCTCGGTCAAGTTCGTACGAAAAAGTTAGCTAATCTTGATGATGTTAGTGGACCGGTTGGATTTAATATTCAATTAGATGAGTGTGATTCCACAACATCTGGATCTGTGAAGATTCTTTTTTCTGGCACACCTGTTGCTGGAAAAAATAACGCCTTGGCTATACAAAGCTCGGCATCTGGAGCTGCAACAAATGTTGGGATTCAGATACTTGACTCCTCAGGGAATCCT…
stcE	STEC	zinc metalloprotease	O157 Sakai	ATGAAATTAAAGTATCTGTCATGTACGATCCTTGCCCCTCTGGCGATTGGGGTATTTTCTGCAACAGCTGCTGATAATAATTCAGCCATTTATTTCAATACCTCCCAGCCTATAAATGATCTGCAGGGTTCGTTGGCCGCAGAGGTGAAATTTGCACAAAGCCAGATTTTACCCGCCCATCCTAAAGAAGGGGATAGTCAACCACATCTGACCAGCCTGCGGAAAAGTCTGCTGCTTGTCCGTCCGGTGAAAGCTGATGATAAAACACCTGTTCAGGTGGAAGCCCGCGATGATAATAATAAAATTCTCGGTACGTTAACCCTTTATCCTCCTTCATCACTACCGGATACAATCTACCATCTGGATGGTGTTCCGGAAGGTGGTATCGATTTCACACCT…
stcE	STEC	zinc metalloprotease	O103 12009	ATGAAATTAAAGTATCTGTCATGCATGATCCTTGCCTCTCTGGCGATGGGAGCATTTGCTGCAACTGCTGCTGATAATAATTCAGCCATTTATTTCAATACCACCCAGCCCGTAAATGATCTGCAGGGGGGACTGGCCGCTGAGGTGAAATTTGCACAGAGCCAGATTTTATCTGCCCATCCTAAAGAAGGGGAAAGTCAACAACATCTGACCAGCCTGCGGAAAAGTTTGCTGTTGGTCCGTCTGGTGAAGGCTGATGATAAAACACCTGTTCAGGTGGAAGCCCGAGATGCTAATGATAAAATTCTCGGTACGTTAACCCTTTCGCCTCCCTCCTCACTACCGGATACCGTCTACCACCTAGATGGTGTTCCTGCTGATGGTATCGATTTTACTCCT…
subA	STEC	Subtilase cytotoxin	EC40	ATGCTTAAGATTTTATGGACGTATATTCTATTCCTGCTTTTTATATCTGCGTCAGCTAGGGCGGAAAAACCCTGGTATTTTGATGCAATTGGTCTGACAGAAACAACAATGTCTCTTACAGACAAAAATACCCCAGTGGTCGTATCTGTTGTTGATTCCGGAGTGGCATTTATTGGAGGTCTCAGCGATAGTGAATTTGCAAAATTTAGTTTTACTCAGGATGGTTCACCGTTCCCGGTAAAAAAGTCTGAAGCTTTATATATTCATGGTACTGCTATGGCTTCCCTCATTGCCTCACGTTATGGGATTTATGGTGTTTATCCTCATGCTCTGATATCCAGTAGAAGAGTTATTCCTGACGGTGTACAGGACTCATGGATTAGAGCAATTGAAAGCATT…
t6ss_orf2	clade1	T6SS	10290	ATGACAATTACATCAACATTAGGGCAGAATGAAACACAGTATGCTACAGATGATTGTCTAGAAGAAATTATAAATAATACCAGAGCTGTAAGACAAGATTCTGAAAAAACTAGATTTAAATTACAGGTTAATAATTTCCTTGCTGAAGTTGCCAGTGGTTCTTTAGTCATTAACAGTGATTTAATCGGTAGTATTGAAAAGCGAATCACTGATATTGATAAGTTGATGTCTGAGCAGCTTAGTTTGATTATGCATGCAAGTGAGTTTCAAAAAATAGAGTCAGCGTGGACAGGGCTTTATAAGCTGGTTCATACCAGCGTAACTGAAAATGTAAAATATACAGTGTTACACTGTACTAAAAAAGAGTTACTCAAAGATTTTAAATCATCCTCAGATTTC…
tia	ETEC	toxigenic invasion loci A	H10407	ATGATTGAAATGAAAAAGGTTATTGCGGTTTCAGCGCTTGCAATGGCAGGTATGTTTTCGGCCCAGGCTCTGGCTGATGAGAGCAAAACAGGCTTTTATGTGACCGGTAAAGCCGGTGCTTCAGTTGTGATGCAGACTGACCAGCGCTTCCGTCAGGACTTTGGGGATGATGTTTATAAGTATAAGGGCGGTGATAAAAACGATACTGTATTTGGTGCCGGCCTTGCAGTGGGCTATGATTTTTATCAACATTACAATGTTCCAGTACGCACGGAAGTGGAATTCTATGGCCGTGGAGCTGCAGACTCCCGTTATACACTGGATACATGGCGTTCTCCGATGGGGGATGGTGGTCGGGAAGACACACAAAATAGGCTCAGTGTGAATACCCTGATGGTG…
ureC	STEC	urease-associated protein	O157 Sakai	ATGAGTAATATTTCACGCCAGGCCTATGCTGACATGTTCGGCCCTACCACCGGTGATAAAATTCGTCTGGCAGACACTGAGCTGTGGATCGAGGTCGAAGATGATTTAACTACCTACGGCGAAGAGGTCAAATTCGGCGGCGGTAAAGTAATCCGCGACGGTATGGGACAGGGGCAAATGCTCTCCGCCGGCTGCGCTGATCTGGTGCTGACCAATGCCCTGATCATCGATTACTGGGGGATCGTTAAAGCCGATATCGGCGTCAAAGATGGAAGGATATTTGCTATCGGCAAAGCCGGTAATCCTGATATACAACCCAACGTCACTATCCCAATCGGCGTATCCACGGAAATTATTGCCGCAGAAGGCAGGATCGTTACCGCAGGTGGCGTCGATACG…
ureC	STEC	urease-associated protein	O26 11368	ATGTTCGGCCCTACCACCGGTGATAAAATTCGTCTGGCAGACACTGAGCTGTGGATCGAGGTCGAAGATGATTTAACTACCTACGGCGAAGAGGTCAAATTCGGCGGCGGTAAAGTAATCCGCGACGGTATGGGACAGGGGCAAATGCTCTCCGCCGGCTGCGCTGATCTGGTGCTGACCAATGCCCTGATCATCGATTACTGGGGGATCGTTAAAGCCGATATCGGCGTCAAAGATGGAAGGATATTTGCTATCGGCAAAGCCGGTAATCCTGATATACAACCCAACGTCACTATCCCAATCGGCGTATCCACGGAAATTATTGCCGCAGAAGGCAGGATCGTTACCGCAGGTGGCGTCGATACGCATATTCACTGGATCTGCCCACAGCAGGCTGAA…
ureC	STEC	urease-associated protein	O103 12009	ATGATGAGTAATATTTCACGCCAGGCCTATGCTGACATGTTCGGCCCTACCACCGGTGATAAAATTCGTCTGGCAGACACTGAGCTGTGGATCGAGGTCGAAGATGATTTAACTACCTACGGCGAAGAGGTCAAATTCGGCGGCGGTAAAGTAATCCGCGACGGTATGGGACAGGGGCAAATGCTCTCCGCCGGCTGCGCTGATCTGGTGCTGACCAATGCCCTGATCATCGATTACTGGGGGATCGTTAAAGCCGATATCGGCGTCAAAGATGGAAGGATATTTGCTATCGGCAAAGCCGGTAATCCTGATATACAACCCAACGTCACTATCCCAATCGGCGTATCCACGGAAATTATTGCCGCAGAAGGCAGGATCGTTACCGCAGGTGGCGTCGAT…
ureC	STEC	urease-associated protein	O111 11128	ATGAGTAATATTTCACGCCAGGCCTATGCTGACATGTTCGGCCCTACCACCGGTGATAAAATTCGTCTGGCAGACACTGAGCTGTGGATCGAGGTCGAAGATGATTTAACTACCTACGGCGAAGAGGTCAAATTCGGCGGCGGTAAAGTAATCCGCGACGGTATGGGACAGGGGCAAATGCTCTCCGCCGGCTGCGCTGATCTGGTGCTGACCAATGCCCTGATCATCGATTACTGGGGGATCGTTAAAGCCGATATCGGCGTCAAAGATGGAAGGATATTTGCTATCGGCAAAGCCGGTAATCCTGATATACAACCCAACGTCACTATCCCAATCGGCGTATCCACGGAAATTATTGCCGCAGAAGGCAGGATCGTTACCGCAGGTGGCGTCGATACG…
virA	EIEC	invasion and intercellular	Shigella sonnei Ss046	TTAAACATCAGGAGATATGATGGCAAATGATACTTGACGACTTTCTGGAGGGATAGCATTGCGAAGCCCTTCACTGCTTGGAAGTGTTCCAGCATGAACGAGATAGCTTGTTTCTATTTTATTAATACCAACACCATTACATGTTATGTGCGATGGTAATATTGATGAGCTAACTTCGTAAGCCCTCCCCCCAGAGGCAGAGATTGCAGTGTCGTTTTTAGGGACAACTGCGTTGATTTTTATAATATGTCCACAATTGTTAATAACTCGTTGTTCAGGCATGAAATTAAGCCTGTTTTCTATGTTTTCGGACATAATTTGGGCATATATGTGTTCCACAGAGGAAGACGTGATGTGAAGAGATTGCCAGAATGCAGATGTTAGTGCAGATATAAATGC…
